# Supplementary material for: Combined genetic analysis of juvenile idiopathic arthritis clinical subtypes identifies novel risk loci, target genes and key regulatory mechanisms
Source: Ann Rheum Dis. 2020 Oct 26;80(3):321–8. doi: 10.1136/annrheumdis-2020-218481 (PMC7892389; doi:10.1136/annrheumdis-2020-218481)
Supplement: Supplementary data [file annrheumdis-2020-218481supp001.xlsx]

## Sheet: ST 1
Supplementary Table 1 | JIA GWAS cohort by ILAR subtypes
Subtype	N	%
Systemic JIA	205	6.2
Persistent oligoarthritis	860	26
Extended oligoarthritis	505	15.3
RF negative polyarthritis	825	25
RF positive polyarthritis	195	5.9
ERA	252	7.6
JPsA	225	6.8
Undifferentiated	132	4
Missing	106	3.2
Total	3305	100
ERA, enthesitis-related arthritis childhood spondyloarthropathy; JIA, juvenile idiopathic arthritis; JPsA, juvenile psoriatic arthritis; RF, rheumatoid factor.

## Sheet: ST 2
Supplementary Table 2 | Meta-analysis summary statistics of 22 SNPs selected for validation in an independent cohort
SNP	Chr.	Position (bp)	Notable genes	Risk/non-risk allele	UK GWAS P-value	US GWAS P-value	META P-value	Risk_OR_gwama	95% CI	Q statistic	Q P-value	I2
rs6679677	1	114303808	RSBN; PTPN22	A/C	9.18495e-14	6.66e-17	7.17e-30	1.49	1.39-1.6	1.32601	0.249516	0.245858
rs2481065	1	154311911	ATP8B2	G/A	6.11264e-07	3.15e-07	4.32e-13	1.27	1.19-1.36	0.298993	0.584515	0
rs72657048	1	25289734	RUNX3	G/C	3.9043e-06	0.008138	3.51e-07	1.13	1.08-1.18	0.68558	0.407672	0
rs11889341	2	191943742	STAT4	T/C	1.82918e-10	1.26e-10	2.05e-19	1.26	1.2-1.33	0.341616	0.558898	0
rs6434390	2	191262762	INPP1; MFSD6	G/C	7.42453e-07	0.00102	1.41e-09	1.13	1.09-1.18	0.918748	0.337804	0
rs11692867	2	100759477	AFF3	G/A	4.57175e-06	0.004152	9.26e-08	1.13	1.08-1.19	0.588239	0.443101	0
rs79815064	3	46277577	CCR1; CCR3	A/G	7.60557e-08	8.425e-05	3.31e-11	1.25	1.17-1.34	0.865781	0.352126	0
rs7647909	3	71200157	FOXP1	G/T	4.55846e-06	5.27e-05	2.02e-09	1.17	1.11-1.23	0.003106	0.955553	0
rs34173901	3	33087914	GLB1	C/G	2.12851e-06	0.6725	7.19e-05	1.12	1.06-1.19	7.26717	0.007023	0.862395
rs13433914	3	159902148	IL12A-AS1	C/G	2.73881e-06	0.04628	0.023527	1.06	1.01-1.11	19.8525	8.37e-06	0.949629
rs4869314	5	96229225	ERAP2	G/T	1.34648e-06	0.0002079	3.39e-09	1.14	1.09-1.19	0.450925	0.501896	0
rs2614258	6	135677202	AHI1	A/G	9.1723e-08	6.5e-06	9.47e-12	1.17	1.12-1.22	0.182777	0.668998	0
rs7043505	9	117628528	TNFSF8	A/G	3.7362e-06	0.008333	8.27e-08	1.12	1.07-1.17	1.08899	0.296695	0.081718
rs706778	10	6098949	IL2RA	T/C	1.28033e-06	6.48e-08	9.6e-13	1.17	1.12-1.22	0.29909	0.584454	0
rs7082720	10	90742049	ACTA2	T/C	1.66689e-06	0.006979	1.14e-07	1.13	1.08-1.18	0.955415	0.328345	0
rs1717501	10	14354673	FRMD4A	C/A	3.06597e-06	0.5724	8.21e-05	1.13	1.07-1.21	6.95584	0.008355	0.856236
rs661171	11	110016519	ZC3H12C	G/T	4.95236e-06	0.2037	1.11e-05	1.12	1.07-1.18	3.03726	0.081373	0.670756
rs4766578	12	111904371	ATXN2	T/A	3.0334e-10	0.000225	2.41e-13	1.19	1.14-1.25	0.22331	0.636529	0
rs12430303	13	43032027	TNFSF11	C/T	3.61105e-06	0.0009234	1.88e-09	1.14	1.09-1.19	0.561162	0.453792	0
rs7320806	13	27684929	USP12	C/A	7.36405e-07	0.1712	0.010361	1.1	1.02-1.18	20.3922	6.31e-06	0.950962
rs1051533	14	69259662	ZFP36L1	A/C	1.61754e-07	0.00424	1.14e-08	1.16	1.1-1.22	2.20949	0.137164	0.547406
rs9960807	18	12770851	RP11-973H7.1	G/A	1.57517e-09	3.05e-07	2.59e-14	1.28	1.2-1.36	0.309704	0.577862	0

## Sheet: ST 3
Supplementary Table 3 | Bayesian model selection for ILAR subtypes specificity of JIA susceptiblity associations
rs ID	Chromosome	Gene	P-value	Best Specific Model	Best Shared Model	Log Specificity BF
rs72657048	1	RUNX3	3.9043e-06	polygo	psa, era, polygo	-2.27
rs6679677	1	PHTF1	9.18495e-14	polygo	psa, rfpos, polygo	-5.61
rs2481065	1	ATP8B2	6.11264e-07	polygo	systemic, psa, rfpos, polygo	-6.65
rs11265608	1	ATP8B2-IL6R	8.62721e-07	polygo	psa, rfpos, era, polygo	-5.4
rs72698115	1	ATP8B2-IL6R	6.50204e-07	polygo	psa, rfpos, era, polygo	-4.96
rs840012	1	CD247	8.20684e-07	polygo	rfpos, polygo	-2.14
rs11692867	2	AFF3	4.57175e-06	polygo	rfpos, polygo	0.06
rs6434390	2	NA	7.42453e-07	polygo	systemic, era, polygo	-5.36
rs11889341	2	STAT4	1.82918e-10	polygo	rfpos, polygo	-4.83
rs10174238	2	STAT4	7.9825e-10	polygo	rfpos, polygo	-4.64
rs2371887	2	NA	2.78771e-06	polygo	systemic, psa, rfpos, polygo	-1.61
rs34173901	3	GLB1	2.12851e-06	polygo	psa, rfpos, polygo	-2.25
rs80136777	3	CCR9	4.67968e-06	polygo	rfpos, polygo	0.32
rs79815064	3	CCR3	7.60557e-08	polygo	rfpos, polygo	0.47
rs7647909	3	FOXP1	4.55846e-06	polygo	psa, polygo	-3.07
rs1521088	3	TMEM108	2.07519e-06	polygo	systemic, psa, rfpos, era, polygo	-4.54
rs76870128	3	CEP70	2.65824e-06	polygo	era, polygo	-0.07
rs13433914	3	IL12A-AS1	2.73881e-06	polygo	systemic, psa, rfpos, polygo	-3.31
rs186715000	4	NA	3.71666e-06	polygo	systemic, psa, rfpos, era, polygo	-8.71
rs139529714	4	DDX60L	4.78392e-06	polygo	systemic, psa, rfpos, era, polygo	-5.74
rs71624119	5	ANKRD55	7.91702e-09	polygo	rfpos, polygo	-0.06
rs10213692	5	ANKRD55	4.43378e-09	polygo	rfpos, polygo	-0.08
rs7731626	5	ANKRD55	1.75812e-13	polygo	psa, rfpos, polygo	-2.25
rs13160933	5	NA	6.49198e-08	polygo	psa, polygo	0.17
rs4869314	5	ERAP2	1.34648e-06	polygo	psa, polygo	-0.58
rs27290	5	ERAP2-LNPEP	4.74433e-06	polygo	psa, polygo	-0.75
rs12654812	5	RGS14	7.60519e-07	polygo	systemic, psa, polygo	-2.53
rs2614258	6	AHI1	9.1723e-08	polygo	systemic, psa, polygo	-9.57
rs12706860	7	NA	8.77895e-07	polygo	systemic, psa, polygo	-0.64
rs72704368	9	PTPRD	4.14315e-07	polygo	systemic, psa, rfpos, era, polygo	-4.94
rs7043505	9	NA	3.7362e-06	polygo	era, polygo	0.18
rs7909519	10	IL2RA	4.29426e-06	polygo	era, polygo	-0.55
rs706778	10	IL2RA	1.28033e-06	psa	systemic, psa, polygo	-6.09
rs1717501	10	FRMD4A	3.06597e-06	polygo	psa, rfpos, polygo	-6.63
rs7082720	10	ACTA2	1.66689e-06	polygo	psa, rfpos, polygo	-1.56
rs661171	11	ZC3H12C	4.95236e-06	polygo	systemic, polygo	0.41
rs521786	11	NA	4.94361e-06	era	systemic, psa, rfpos, era, polygo	-7.03
rs3184504	12	SH2B3-ATXN2	7.56415e-10	polygo	psa, rfpos, polygo	-3.42
rs4766578	12	ATXN2	3.0334e-10	polygo	psa, polygo	-1.78
rs7137828	12	SH2B3-ATXN2	6.11088e-10	polygo	psa, rfpos, polygo	-3.53
rs7320806	13	USP12	7.36405e-07	systemic	systemic, psa, rfpos, era, polygo	-6.63
rs12430303	13	NA	3.61105e-06	polygo	psa, rfpos, era, polygo	-2.92
rs1051533	14	ZFP36L1	1.61754e-07	polygo	systemic, psa, rfpos, polygo	-4.38
rs77011494	16	CACNG3	7.04156e-07	psa	systemic, psa, rfpos, era, polygo	-8.49
rs497523	16	CCDC101	7.12423e-09	polygo	systemic, rfpos, polygo	-0.9
rs7204355	16	RP11-410D17.2	1.03982e-06	polygo	psa, polygo	-0.81
rs138815617	17	SLC47A1	3.28102e-06	polygo	systemic, psa, rfpos, era, polygo	-5.8
rs113171555	17	CASC3	2.91987e-07	polygo	systemic, psa, rfpos, era, polygo	-6.03
rs6506561	18	PTPRM	4.99854e-06	polygo	systemic, psa, polygo	-0.12
rs9960807	18	RP11-973H7.1	1.57517e-09	polygo	systemic, psa, rfpos, era, polygo	-8.32
rs2847293	18	PTPN2	5.65629e-07	polygo	psa, rfpos, era, polygo	-1.56
rs2222138	18	PTPN2	2.01924e-06	polygo	psa, rfpos, polygo	-1.73
rs34536443	19	TYK2	2.31706e-09	polygo	systemic, polygo	0.09
rs58923164	21	PDE9A	2.68267e-06	polygo	systemic, psa, rfpos, polygo	-6.88
BF, Bayes Factor; ERA, enthesitis-related arthritis childhood spondyloarthropathy; JPsA, juvenile psoriatic arthritis; RF, rheumatoid factor; sJIA, systemic juvenile idiopathic arthritis.
(SNPs in boldface are previously published JIA susceptibility SNPs based on oligoJIA and RF-polyJIA)

## Sheet: ST 4
Supplementary Table 4 | fgwas enrichment analysis for transcription factors binding sites
Name	CI_lo	Estimate	CI_hi	llk	P-value
RELA	3.23486	4.22013	5.14384	780.47	2.6613e-08
FOXM1	3.08149	4.10849	4.97413	778.16	2.89277e-07
EBF1	2.99705	4.11919	5.0488	775.244	6.00063e-06
TCF3	3.63303	4.73053	5.5916	774.956	8.10897e-06
NFIC	2.22239	3.45501	4.42769	773.276	4.7334e-05
MEF2C	3.66607	4.96796	5.90349	772.729	8.43591e-05
POU2F2	2.40745	3.74085	4.73162	772.179	0.000151136
BATF	2.98077	4.26015	5.19662	772.177	0.000151458
PAX5	2.36549	3.70777	4.71022	772.05	0.000173344
IKZF1	2.5519	4.05217	5.08477	771.313	0.000380418
TBL1XR1	2.21326	3.75822	4.86624	771.148	0.00045393
BCL11A	3.01208	4.45943	5.44722	771.135	0.000460298
MEF2A	2.80993	4.22706	5.20513	771.043	0.000508018
NFATC1	2.55912	4.02589	5.04124	770.701	0.000733651
BCL3	2.48068	3.87626	4.83557	770.674	0.000755293
POLR2A	1.22802	2.48392	3.54487	770.551	0.000862347
FOXA2	1.95685	3.47477	4.4855	770.505	0.000906216
TBP	1.62927	3.03346	4.06112	770.501	0.000910136
ATF2	2.15061	3.52437	4.4809	770.403	0.00101172
STAT5A	2.29128	3.75565	4.75883	770.368	0.00105071
IRF4	2.54521	4.14251	5.15045	769.979	0.00160152
EGR1	2.28648	3.83874	4.89108	769.931	0.00168728
IRF1	1.72298	3.44912	4.5983	769.212	0.003703
WRNIP1	1.72276	3.52198	4.63218	769.159	0.00392541
EP300	1.08323	2.63851	3.70675	769.085	0.00425889
MAZ	1.02048	2.70468	3.82257	768.832	0.00563335
TCF12	1.07721	2.89798	4.04634	768.793	0.00588233
HDAC2	1.45055	3.30847	4.42927	768.66	0.00681914
BCLAF1	1.73299	3.78243	4.94512	768.555	0.00766551
BHLHE40	1.4441	3.34221	4.42499	768.412	0.00899409
RUNX3	1.24033	3.04899	4.1183	768.391	0.00920817
ZBTB33	1.43017	3.60271	4.82362	768.371	0.0094169
TAF7	1.38199	3.64457	4.94041	768.334	0.00981593
PML	1.16144	3.04806	4.17245	768.312	0.0100614
KDM5B	1.30414	3.41526	4.60846	768.196	0.0114636
NFE2	1.67874	4.78028	6.19539	768.037	0.0137186
ZZZ3	1.60851	5.01481	6.77913	767.971	0.0147842
MXI1	0.763302	2.84585	4.03063	767.928	0.015524
YY1	0.806568	2.81281	3.9441	767.893	0.0161543
MTA3	1.00699	3.45433	4.62885	767.811	0.0177364
PHF8	0.784081	3.01452	4.22411	767.802	0.0179195
SMARCA4	1.114	3.77719	5.03139	767.69	0.0203689
ETS1	0.634115	3.18934	4.46714	767.61	0.0223286
FOS	0.31426	2.43607	3.55446	767.506	0.0251722
CHD1	0.353231	2.79896	4.04671	767.489	0.0256716
ESR1	0.505795	3.47583	4.73186	767.452	0.0267946
STAT3	0.187855	2.72201	3.90268	767.358	0.0298832
GATA1	0.0768057	2.82258	3.97212	767.278	0.0328036
ATF3	0.0303506	2.84838	4.15599	767.262	0.0334226
SP1	0.00741869	2.63167	3.80185	767.247	0.034014
CHD2	-0.224173	2.71162	3.96962	767.132	0.0389282
MAFK	-0.382241	2.76609	3.96029	767.084	0.0411944
MAFF	-0.441808	2.88136	4.12074	767.079	0.0414383
SPI1	-1.79968	2.67287	3.85297	766.864	0.0535074
SIN3A	-1.06264	2.45087	3.74469	766.838	0.0552011
PBX3	-20	3.44565	4.96897	766.688	0.0661524
GTF2F1	-20	2.70903	4.15759	766.628	0.0711625
JUN	-20	2.46288	3.70533	766.589	0.074636
RCOR1	-20	2.43065	3.68182	766.583	0.0751864
USF2	-20	2.86005	4.22628	766.564	0.0769581
MAFB	-20	3.38045	4.97733	766.561	0.0772419
BACH1	-20	3.19928	4.67507	766.536	0.0796514
SIN3AK20	-20	2.17516	3.47873	766.512	0.0820409
HMGN3	-20	3.10621	4.51767	766.496	0.0836768
TAF1	-20	2.28928	3.60552	766.427	0.0911469
JUNB	-20	2.89008	4.35631	766.407	0.0934451
MBD4	-20	3.01129	4.66187	766.382	0.0964069
RBBP5	-20	2.41905	3.7554	766.365	0.0984793
SRF	-20	2.98143	4.53306	766.297	0.107269
FOXA1	-20	2.37623	3.65864	766.27	0.110995
ZNF217	-20	2.80004	4.38082	766.245	0.114572
FOSL2	-20	2.48526	3.88779	766.177	0.124962
PDX1	-20	2.81215	4.4287	766.141	0.130883
HDAC1	-20	2.56063	4.09647	766.137	0.13156
FOSL1	-20	3.17089	4.75987	766.12	0.134481
ELK1	-20	2.77566	4.43261	766.11	0.136233
ZBTB7A	-20	2.37375	3.92851	766.082	0.141277
REST	-20	1.92028	3.32671	766.067	0.144064
MAX	-20	1.84976	3.22146	766.028	0.151608
TCF7L2	-20	2.00993	3.35352	766.014	0.154424
RAD21	-20	2.01912	3.37269	765.979	0.161727
ELK4	-20	2.57531	4.28498	765.955	0.166963
RXRA	-20	2.42901	4.1193	765.881	0.184375
MYBL2	-20	2.27986	3.89794	765.864	0.188667
GABPA	-20	2.19646	3.77493	765.849	0.19255
E2F6	-20	2.17532	3.78987	765.835	0.196259
TRIM28	-20	2.31414	4.03493	765.834	0.196527
SMC3	-20	1.96112	3.46572	765.808	0.20365
CBX3	-20	1.96662	3.63469	765.69	0.240101
ZEB1	-20	3.15989	4.96147	765.681	0.243191
JUND	-20	1.41106	2.86683	765.661	0.250233
STAT2	-20	2.94727	4.82842	765.631	0.261273
SAP30	-20	1.97649	3.85938	765.609	0.269754
TEAD4	-20	1.72773	3.35702	765.605	0.271332
ZNF143	-20	1.65791	3.3315	765.554	0.292517
NKX2.2	-20	1.78088	3.60759	765.542	0.297804
TFAP2A	-20	2.06426	3.80936	765.522	0.306893
CCNT2	-20	2.38796	4.19406	765.517	0.309221
ELF1	-20	1.56944	3.31927	765.503	0.315863
CEBPB	-20	1.31638	2.91616	765.501	0.316827
RFX5	-20	1.63034	3.4965	765.495	0.319742
GATA2	-20	1.49604	3.20634	765.488	0.323188
EZH2	-46.9499	-26.9499	2.41858	765.431	0.35318
SP4	-20	2.01695	4.06975	765.426	0.355987
SETDB1	-50.6035	-30.6035	2.46921	765.422	0.358255
ZNF263	-46.8393	-26.8393	2.38476	765.419	0.359969
MYC	-20	1.03193	2.76959	765.382	0.38208
ARID3A	-49.6403	-29.6403	2.82801	765.377	0.385213
CTBP2	-20	2.06929	4.26191	765.371	0.389021
TAL1	-20	1.61985	3.75742	765.369	0.390302
FOXP2	-46.1514	-26.1514	2.91967	765.356	0.398781
ZKSCAN1	-20	2.40448	4.73048	765.356	0.398781
NFYB	-46.1557	-26.1557	2.80859	765.355	0.399444
NR2F2	-44.8968	-24.8968	2.89986	765.338	0.410968
SMARCB1	-45.8413	-25.8413	3.14809	765.335	0.413052
ZNF274	-20	2.31123	4.77888	765.326	0.419399
CREB1	-44.5221	-24.5221	3.44465	765.308	0.432538
POLR3G	-20	2.05477	5.48326	765.306	0.434036
NR3C1	-20	1.38312	3.63074	765.305	0.434788
ATF1	-49.9952	-29.9952	3.54489	765.302	0.437056
CTCFL	-48.6808	-28.6808	3.60798	765.302	0.437056
KAP1	-45.3156	-25.3156	2.91039	765.301	0.437816
GATA3	-46.3545	-26.3545	2.96993	765.299	0.439342
HNF4G	-43.9986	-23.9986	3.56482	765.297	0.440876
GTF2B	-45.3605	-25.3605	3.83333	765.293	0.44397
SP2	-48.2441	-28.2441	3.84763	765.292	0.444749
THAP1	-45.393	-25.393	3.86922	765.289	0.447097
SUZ12	-44.9157	-24.9157	4.02626	765.287	0.448674
E2F4	-20	1.29411	3.6866	765.284	0.451055
NKX6.1	-47.7777	-27.7777	3.94712	765.284	0.451055
SIX5	-47.1476	-27.1476	3.93512	765.28	0.45426
GTF3C2	-46.46	-26.46	3.95048	765.279	0.455067
IRF3	-44.664	-24.664	4.18751	765.279	0.455067
HDAC8	-45.4408	-25.4408	4.41037	765.273	0.459957
USF1	-44.397	-24.397	3.11392	765.272	0.46078
BDP1	-43.4076	-23.4076	5.17949	765.27	0.462433
NANOG	-46.7951	-26.7951	4.66178	765.265	0.466607
BRCA1	-20	1.3795	4.17531	765.263	0.468293
SIRT6	-45.4596	-25.4596	4.75295	765.262	0.46914
RPC155	-42.5255	-22.5255	4.11877	765.26	0.470842
FAM48A	-43.5622	-23.5622	5.15256	765.259	0.471696
PRDM1	-20	2.2854	5.34776	765.259	0.471696
PPARGC1A	-45.3826	-25.3826	5.12476	765.258	0.472553
CTCF	-20	0.477884	2.71932	765.257	0.473412
KDM5A	-48.9279	-28.9279	5.08278	765.257	0.473412
NFYA	-46.1956	-26.1956	3.43654	765.257	0.473412
BRF2	-44.3826	-24.3826	5.54824	765.255	0.475139
HSF1	-20	1.55202	5.39634	765.255	0.475139
NR2C2	-51.3022	-31.3022	4.43138	765.255	0.475139
POU5F1	-42.3462	-22.3462	5.09121	765.255	0.475139
NRF1	-46.9301	-26.9301	4.41203	765.254	0.476006
E2F1	-20	0.656751	3.33799	765.253	0.476876
HDAC6	-45.0043	-25.0043	5.76899	765.253	0.476876
SREBP1	-45.5399	-25.5399	5.43755	765.253	0.476876
STAT1	-20	0.782526	3.61968	765.253	0.476876
CEBPD	-43.1864	-23.1864	4.16435	765.249	0.48038
SMARCC2	-44.9693	-24.9693	4.99979	765.249	0.48038
GRp20	-44.4158	-24.4158	6.34876	765.248	0.481263
HNF4A	-20	-1.74543	3.70535	765.248	0.481263
BRF1	-46.1536	-26.1536	5.99183	765.247	0.482148
ESRRA	-20	-19.7162	6.00258	765.247	0.482148
RDBP	-20	-18.9399	6.71917	765.246	0.483037
UBTF	-20	-0.426245	3.78363	765.246	0.483037
SMARCC1	-20	0.200324	3.74388	765.245	0.483927
TFAP2C	-20	-0.0291564	3.11304	765.245	0.483927

## Sheet: ST 5
Supplementary Table 5 | fgwas enrichment analysis for cell-specific enhancers
Cell type	Group	Description	CI_lo	Estimate	CI_hi	llk	P-value
BLD.CD4.CD25I.CD127.TMEMPC	BLD	Primary T cells effector/memory enriched from peripheral blood Enhancer	2.09418	3.26013	4.21214	773.022	6.18874e-05
BLD.CD4.CD25M.CD45RO.MPC	BLD	Primary T helper memory cells from peripheral blood 1 Enhancer	2.6048	3.78769	4.74449	772.942	6.73457e-05
BLD.CD4.CD25M.CD45RA.NPC	BLD	Primary T helper naive cells fromáperipheraláblood Enhancer	2.04301	3.23659	4.19374	772.565	0.000100356
BLD.CD4.CD25M.IL17P.PL.TPC	BLD	Primary T helper 17 cells PMA-I stimulated Enhancer	2.42116	3.62608	4.58871	772.218	0.000145004
BLD.CD56.PC	BLD	Primary Natural Killer cells fromáperipheraláblood Enhancer	2.01929	3.24621	4.24111	772.193	0.000148905
BLD.CD4.CD25.CD127M.TREGPC	BLD	Primary T regulatory cells fromáperipheraláblood Enhancer	1.9021	3.10591	4.06669	772.185	0.000150176
BLD.CD3.PPC	BLD	Primary T cells fromáperipheraláblood Enhancer	1.91627	3.13533	4.10444	771.96	0.000190758
BLD.CD4.NPC	BLD	Primary T helper naive cells from peripheral blood Enhancer	2.5038	4.10539	5.21441	770.984	0.00054122
THYM	THYM-EnhA	Thymus Enhancer	1.70082	3.15353	4.21243	770.433	0.000979458
BLD.CD4.CD25M.IL17M.PL.TPC	BLD	Primary T helper cells PMA-I stimulated Enhancer	1.59477	2.89695	3.89378	770.412	0.00100193
GI.CLN.SIG	GI	Sigmoid Colon Enhancer	1.12685	2.44521	3.50207	769.915	0.00171688
GI.S.INT	GI	Small Intestine Enhancer	0.927803	2.18482	3.23343	769.852	0.00183867
BLD.PER.MONUC.PC	BLD	Primary mononuclear cells fromáperipheraláblood Enhancer	1.79932	3.34377	4.42645	769.823	0.00189764
BLD.CD4.CD25M.TPC	BLD	Primary T helper cells fromáperipheraláblood Enhancer	1.40388	3.0884	4.2278	769.551	0.0025533
THYM.FET	THYM	Fetal Thymus Enhancer	1.26673	2.87024	3.9547	769.246	0.00356711
GI.RECT.MUC.29	GI	Rectal Mucosa Donor 29 Enhancer	0.796471	2.44665	3.55395	768.506	0.00809652
BLD.MOB.CD34.PC.F	BLD	Primary hematopoietic stem cells G-CSF-mobilized Female Enhancer	0.920675	2.76296	3.86295	768.355	0.00958737
BLD.CD4.MPC	BLD	Primary T helper memory cells from peripheral blood 2 Enhancer	0.828948	2.7703	3.93114	768.011	0.0141286
BLD.DND41.CNCR	BLD	Dnd41 TCell Leukemia Cell Line Enhancer	0.752495	2.71055	3.84073	767.893	0.0161543
GI.CLN.MUC	GI	Colonic Mucosa Enhancer	0.200314	1.97886	3.15152	767.553	0.0238432
BLD.CD19.PPC	BLD	Primary B cells from peripheral blood Enhancer	0.148068	2.75063	3.93957	767.312	0.0315276
BLD.CD8.NPC	BLD	Primary T CD8+ naive cells from peripheral blood Enhancer	-1.19723	2.82291	4.09559	766.929	0.0495093
SPLN	SPLN-EnhA	Spleen Enhancer	-0.663581	1.99052	3.19195	766.802	0.0576407
IPSC.DF.19.11	IPSC	iPS DF 19.11 Cells Enhancer	-0.92999	1.98954	3.26678	766.609	0.0728326
GI.RECT.MUC.31	GI	Rectal Mucosa Donor 31 Enhancer	-2.9141	1.90669	3.11371	766.483	0.0850319
MUS.LEG.FET	MUS	Fetal Muscle Leg Enhancer	-0.993666	1.45682	2.72524	766.228	0.117077
LIV.ADLT	LIV	Liver Enhancer	-2.05332	1.56433	2.87172	766.169	0.126252
BLD.CD8.MPC	BLD	Primary T CD8+ memory cells from peripheral blood Enhancer	-20	2.16644	3.63276	766.111	0.136057
LNG	LNG-EnhA	Lung Enhancer	-20	1.55391	2.91256	765.972	0.163235
ESDR.CD184.ENDO	ESDR	hESC Derived CD184+ Endoderm Cultured Cells Enhancer	-20	1.7421	3.39176	765.945	0.169202
GI.STMC.GAST	GI	Gastric Enhancer	-20	1.76157	3.17081	765.911	0.177075
BLD.CD14.PC	BLD	Primary monocytes fromáperipheraláblood Enhancer	-20	1.8019	3.24865	765.87	0.187139
GI.CLN.SM.MUS	GI	Colon Smooth Muscle Enhancer	-20	1.52047	3.00314	765.819	0.2006
BRN.SUB.NIG	BRN	Brain Substantia Nigra Enhancer	-45.5308	-25.5308	1.27215	765.765	0.216112
MUS.PSOAS	MUS	Psoas Muscle Enhancer	-20	1.67391	3.18873	765.725	0.228528
SKIN.PEN.FRSK.KER.03	SKIN	Foreskin Keratinocyte Primary Cells skin03 Enhancer	-46.8687	-26.8687	1.57894	765.672	0.24633
BRST.HMEC	BRST	HMEC Mammary Epithelial Primary Cells Enhancer	-47.595	-27.595	1.57733	765.642	0.257157
BRN.CING.GYR	BRN	Brain Cingulate Gyrus Enhancer	-46.4201	-26.4201	1.48549	765.637	0.259018
BRN.HIPP.MID	BRN	Brain Hippocampus Middle Enhancer	-50.3867	-30.3867	1.49107	765.637	0.259018
FAT.ADIP.NUC	FAT	Adipose Nuclei Enhancer	-20	1.11344	2.60637	765.632	0.260895
VAS.AOR	VAS	Aorta Enhancer	-46.6821	-26.6821	1.58381	765.626	0.263171
BRN.ANG.GYR	BRN	Brain Angular Gyrus Enhancer	-47.1091	-27.1091	1.49008	765.612	0.268577
SKIN.PEN.FRSK.FIB.02	SKIN	Foreskin Fibroblast Primary Cells skin02 Enhancer	-20	1.58663	3.18511	765.611	0.268969
STRM.MRW.MSC	STRM	Bone Marrow Derived Cultured Mesenchymal Stem Cells Enhancer	-47.0112	-27.0112	1.63445	765.61	0.269361
SKIN.NHEK	SKIN	NHEK-Epidermal Keratinocyte Primary Cells Enhancer	-47.318	-27.318	1.78865	765.59	0.277356
BONE.OSTEO	BONE	Osteoblast Primary Cells Enhancer	-47.279	-27.279	1.72459	765.582	0.280638
PLCNT.FET	PLCNT	Placenta Enhancer	-20	1.25554	2.78171	765.568	0.286499
GI.ESO	GI	Esophagus Enhancer	-20	1.03202	2.44998	765.563	0.28863
IPSC.DF.6.9	IPSC	iPS DF 6.9 Cells Enhancer	-20	1.80496	3.64671	765.548	0.295146
LNG.A549.ETOH002.CNCR	LNG	A549 EtOH 0.02pct Lung Carcinoma Cell Line Enhancer	-45.3402	-25.3402	1.88538	765.541	0.298251
BLD.K562.CNCR	BLD	K562 Leukemia Cells Enhancer	-20	1.64494	3.37384	765.531	0.302759
ESC.H1	ESC	H1 Cells Enhancer	-47.5787	-27.5787	1.93914	765.526	0.305047
MUS.HSMMT	MUS	HSMM cell derived Skeletal Muscle Myotubes Cells Enhancer	-46.6721	-26.6721	1.79214	765.505	0.314903
ESDR.H1.MSC	ESDR	H1 Derived Mesenchymal Stem Cells Enhancer	-20	1.15054	2.65171	765.502	0.316345
CRVX.HELAS3.CNCR	CRVX	HeLa-S3 Cervical Carcinoma Cell Line Enhancer	-46.6807	-26.6807	1.95491	765.501	0.316827
BRN.DL.PRFRNTL.CRTX	BRN	Brain_Dorsolateral_Prefrontal_Cortex Enhancer	-46.5975	-26.5975	1.71719	765.488	0.323188
MUS.SKLT.F	MUS	Skeletal Muscle Female Enhancer	-20	1.03269	2.55285	765.48	0.327187
PANC.ISLT	PANC	Pancreatic Islets Enhancer	-47.1525	-27.1525	2.09102	765.476	0.329211
BLD.CD14.MONO	BLD	Monocytes-CD14+ RO01746 Primary Cells Enhancer	-43.4154	-23.4154	2.01508	765.475	0.329719
IPSC.20B	IPSC	iPS-20b Cells Enhancer	-46.5856	-26.5856	2.338	765.447	0.344396
ESC.HUES64	ESC	HUES64 Cells Enhancer	-47.1921	-27.1921	2.26122	765.444	0.34602
HRT.VENT.L	HRT	Left Ventricle Enhancer	-20	1.04613	2.58934	765.444	0.34602
GI.DUO.SM.MUS	GI	Duodenum Smooth Muscle Enhancer	-20	0.945901	2.61664	765.429	0.354299
PLCNT.AMN	PLCNT	Placenta Amnion Enhancer	-47.3334	-27.3334	2.37654	765.421	0.358825
LIV.HEPG2.CNCR	LIV	HepG2 Hepatocellular Carcinoma Cell Line Enhancer	-46.5431	-26.5431	2.40683	765.41	0.36518
GI.STMC.FET	GI	Fetal Stomach Enhancer	-20	0.870977	2.44248	765.397	0.372893
OVRY	OVRY-EnhA	Ovary Enhancer	-20	0.925278	2.68669	765.392	0.375921
ESC.HUES48	ESC	HUES48 Cells Enhancer	-45.3696	-25.3696	2.39931	765.381	0.382703
BLD.GM12878	BLD	GM12878 Lymphoblastoid Cells Enhancer	-46.5286	-26.5286	2.34006	765.374	0.38711
GI.RECT.SM.MUS	GI	Rectal Smooth Muscle Enhancer	-43.8512	-23.8512	2.05021	765.372	0.388383
SKIN.NHDFAD	SKIN	NHDF-Ad Adult Dermal Fibroblast Primary Cells Enhancer	-46.6408	-26.6408	2.4936	765.35	0.402784
MUS.TRNK.FET	MUS	Fetal Muscle Trunk Enhancer	-50.885	-30.885	2.35845	765.346	0.405485
LNG.IMR90	LNG	IMR90 fetal lung fibroblasts Cell Line Enhancer	-42.8083	-22.8083	2.03721	765.332	0.415151
STRM.CHON.MRW.DR.MSC	STRM	Mesenchymal Stem Cell Derived Chondrocyte Cultured Cells Enhancer	-43.5491	-23.5491	2.35702	765.327	0.418686
IPSC.18	IPSC	iPS-18 Cells Enhancer	-20	1.34972	3.63032	765.316	0.426623
BRN.NHA	BRN	NH-A Astrocytes Primary Cells Enhancer	-45.5141	-25.5141	2.2662	765.312	0.429565
ESDR.H1.NEUR.PROG	ESDR	H1 Derived Neuronal Progenitor Cultured Cells Enhancer	-20	0.941636	3.10188	765.303	0.436298
ESC.H9	ESC	H9 Cells Enhancer	-49.4114	-29.4114	2.6744	765.303	0.436298
ESC.HUES6	ESC	HUES6 Cells Enhancer	-44.6524	-24.6524	2.9992	765.299	0.439342
GI.S.INT.FET	GI	Fetal Intestine Small Enhancer	-20	0.662467	2.51529	765.298	0.440108
SKIN.PEN.FRSK.MEL.01	SKIN	Foreskin Melanocyte Primary Cells skin01 Enhancer	-46.5966	-26.5966	2.70865	765.295	0.442419
ESDR.H1.BMP4.MESO	ESDR	H1 BMP4 Derived Mesendoderm Cultured Cells Enhancer	-20	-2.04519	2.19894	765.295	0.442419
ESDR.H1.BMP4.TROP	ESDR	H1 BMP4 Derived Trophoblast Cultured Cells Enhancer	-20	-1.96041	2.31334	765.288	0.447884
VAS.HUVEC	VAS	HUVEC Umbilical Vein Endothelial Primary Cells Enhancer	-20	0.683484	2.66573	765.287	0.448674
ADRL.GLND.FET	ADRL	Fetal Adrenal Gland Enhancer	-20	0.608387	2.5124	765.284	0.451055
SKIN.PEN.FRSK.MEL.03	SKIN	Foreskin Melanocyte Primary Cells skin03 Enhancer	-44.1826	-24.1826	2.50818	765.283	0.451853
GI.STMC.MUS	GI	Stomach Smooth Muscle Enhancer	-20	-1.06451	2.26896	765.276	0.457502
ESDR.CD56.ECTO	ESDR	hESC Derived CD56+ Ectoderm Cultured Cells Enhancer	-20	0.574916	2.96043	765.263	0.468293
ESDR.CD56.MESO	ESDR	hESC Derived CD56+ Mesoderm Cultured Cells Enhancer	-20	0.540381	3.01197	765.261	0.46999
LNG.NHLF	LNG	NHLF Lung Fibroblast Primary Cells Enhancer	-20	-0.697468	2.49109	765.258	0.472553
BRN.ANT.CAUD	BRN	Brain Anterior Caudate Enhancer	-20	-0.335592	2.17861	765.252	0.477748
MUS.HSMM	MUS	HSMM Skeletal Muscle Myoblasts Cells Enhancer	-20	0.30934	2.65463	765.25	0.4795
HRT.VNT.R	HRT	Right Ventricle Enhancer	-20	-0.343842	2.46579	765.249	0.48038
SKIN.PEN.FRSK.FIB.01	SKIN	Foreskin Fibroblast Primary Cells skin01 Enhancer	-20	-0.33032	2.56009	765.248	0.481263
BRN.INF.TMP	BRN	Brain Inferior Temporal Lobe Enhancer	-20	0.0653861	2.10289	765.246	0.483037
GI.L.INT.FET	GI	Fetal Intestine Large Enhancer	-20	0.0823819	2.21266	765.246	0.483037
HRT.ATR.R	HRT	Right Atrium Enhancer	-20	-0.0541839	2.14389	765.245	0.483927
PANC	PANC-EnhA	Pancreas Enhancer	-20	-4.25125	3.36191	765.224	0.503286

## Sheet: ST 6
Supplementary Table 6 | fgwas enrichment analysis for cell-specific promoters
Cell type	Group	Description	CI_lo	Estimate	CI_hi	llk	P-value
BLD.GM12878	BLD	GM12878 Lymphoblastoid Cells Promoter	1.8202	3.2152	4.2219	770.356	0.00106443
THYM.FET	THYM	Fetal Thymus Promoter	2.08021	3.78324	4.90512	769.86	0.00182274
STRM.MRW.MSC	STRM	Bone Marrow Derived Cultured Mesenchymal Stem Cells Promoter	1.67649	3.27619	4.35101	769.538	0.00258986
ESDR.CD184.ENDO	ESDR	hESC Derived CD184+ Endoderm Cultured Cells Promoter	1.82931	3.70185	4.90528	769.128	0.00406175
BLD.PER.MONUC.PC	BLD	Primary mononuclear cells fromáperipheraláblood Promoter	2.92836	4.65672	5.67052	769.101	0.00418442
HRT.ATR.R	HRT	Right Atrium Promoter	1.38411	2.97062	3.99584	769.083	0.00426829
BLD.K562.CNCR	BLD	K562 Leukemia Cells Promoter	1.23484	2.84839	3.92406	769.01	0.00462636
ESC.H1	ESC	H1 Cells Promoter	1.40798	3.14722	4.28502	769	0.00467773
LNG.NHLF	LNG	NHLF Lung Fibroblast Primary Cells Promoter	1.28448	2.96255	4.01086	768.767	0.00605453
PANC.ISLT	PANC	Pancreatic Islets Promoter	1.21673	2.92226	3.99956	768.755	0.00613574
SKIN.PEN.FRSK.FIB.01	SKIN	Foreskin Fibroblast Primary Cells skin01 Promoter	1.16233	2.96435	4.0717	768.579	0.00746304
GI.RECT.SM.MUS	GI	Rectal Smooth Muscle Promoter	1.11586	2.99058	4.11878	768.432	0.00879495
VAS.AOR	VAS	Aorta Promoter	1.15697	3.01212	4.10006	768.402	0.00909539
BLD.CD8.NPC	BLD	Primary T CD8+ naive cells from peripheral blood Promoter	1.19266	3.16833	4.32467	768.35	0.00964129
MUS.HSMMT	MUS	HSMM cell derived Skeletal Muscle Myotubes Cells Promoter	0.925679	2.96674	4.11434	768.1	0.012775
MUS.SKLT.F	MUS	Skeletal Muscle Female Promoter	0.961811	3.11087	4.28737	768.022	0.0139536
THYM	THYM-TssA	Thymus Promoter	0.89738	3.05575	4.27483	768.02	0.0139853
GI.DUO.SM.MUS	GI	Duodenum Smooth Muscle Promoter	0.75245	2.67065	3.78046	768.005	0.014225
HRT.VNT.R	HRT	Right Ventricle Promoter	0.840163	2.91193	4.04922	767.953	0.0150894
MUS.PSOAS	MUS	Psoas Muscle Promoter	0.733773	2.733	3.86954	767.945	0.0152271
GI.CLN.SM.MUS	GI	Colon Smooth Muscle Promoter	0.827439	2.93929	4.06225	767.916	0.0157372
BLD.CD4.CD25.CD127M.TREGPC	BLD	Primary T regulatory cells fromáperipheraláblood Promoter	0.90457	3.25123	4.45624	767.841	0.0171398
MUS.HSMM	MUS	HSMM Skeletal Muscle Myoblasts Cells Promoter	0.674549	3.01996	4.21286	767.708	0.019953
ESC.HUES6	ESC	HUES6 Cells Promoter	0.599381	2.96191	4.15889	767.653	0.0212521
LIV.HEPG2.CNCR	LIV	HepG2 Hepatocellular Carcinoma Cell Line Promoter	0.476693	2.66303	3.84381	767.646	0.0214236
ESDR.H1.BMP4.TROP	ESDR	H1 BMP4 Derived Trophoblast Cultured Cells Promoter	0.541933	3.0765	4.35047	767.583	0.0230332
BLD.CD4.CD25M.CD45RA.NPC	BLD	Primary T helper naive cells fromáperipheraláblood Promoter	0.521689	3.01191	4.24183	767.561	0.0236244
GI.STMC.GAST	GI	Gastric Promoter	0.456805	2.94616	4.1505	767.528	0.0245408
SKIN.NHDFAD	SKIN	NHDF-Ad Adult Dermal Fibroblast Primary Cells Promoter	0.404239	2.68491	3.83338	767.528	0.0245408
IPSC.20B	IPSC	iPS-20b Cells Promoter	0.365783	2.77205	3.98237	767.502	0.0252888
ADRL.GLND.FET	ADRL	Fetal Adrenal Gland Promoter	0.271559	2.88879	4.1136	767.406	0.0282622
LIV.ADLT	LIV	Liver Promoter	0.222713	2.83183	4.05443	767.362	0.0297445
ESDR.H1.NEUR.PROG	ESDR	H1 Derived Neuronal Progenitor Cultured Cells Promoter	0.130451	2.96274	4.27798	767.312	0.0315276
ESC.HUES64	ESC	HUES64 Cells Promoter	-0.0362239	2.72708	3.97371	767.214	0.0353539
BLD.CD14.MONO	BLD	Monocytes-CD14+ RO01746 Primary Cells Promoter	-0.126845	2.91114	4.20143	767.181	0.0367491
BLD.CD4.CD25M.IL17P.PL.TPC	BLD	Primary T helper 17 cells PMA-I stimulated Promoter	-0.294751	2.8272	4.08309	767.095	0.0406631
STRM.CHON.MRW.DR.MSC	STRM	Mesenchymal Stem Cell Derived Chondrocyte Cultured Cells Promoter	-0.29057	2.89605	4.17734	767.085	0.0411458
HRT.VENT.L	HRT	Left Ventricle Promoter	-0.396068	2.53516	3.76456	767.028	0.0440146
GI.CLN.SIG	GI	Sigmoid Colon Promoter	-0.491423	2.70701	3.96143	767.003	0.0453386
ESC.H9	ESC	H9 Cells Promoter	-0.654457	2.7826	4.09522	766.979	0.0466491
LNG	LNG-TssA	Lung Promoter	-0.540578	2.66174	3.93366	766.978	0.0467046
ESDR.H1.BMP4.MESO	ESDR	H1 BMP4 Derived Mesendoderm Cultured Cells Promoter	-0.619454	2.62986	3.91048	766.958	0.0478286
GI.RECT.MUC.29	GI	Rectal Mucosa Donor 29 Promoter	-0.71067	2.5395	3.75185	766.912	0.0505235
BLD.CD4.CD25M.IL17M.PL.TPC	BLD	Primary T helper cells PMA-I stimulated Promoter	-1.08615	2.72809	4.05753	766.864	0.0535074
IPSC.18	IPSC	iPS-18 Cells Promoter	-1.17351	2.66305	4.01563	766.831	0.0556668
LNG.A549.ETOH002.CNCR	LNG	A549 EtOH 0.02pct Lung Carcinoma Cell Line Promoter	-0.86605	2.33462	3.59262	766.816	0.0566787
PANC	PANC-TssA	Pancreas Promoter	-1.28583	2.68746	4.00733	766.809	0.0571575
GI.ESO	GI	Esophagus Promoter	-1.38325	2.43125	3.71609	766.739	0.0621899
BRN.HIPP.MID	BRN	Brain Hippocampus Middle Promoter	-20	2.7148	3.96232	766.716	0.0639446
BLD.CD3.PPC	BLD	Primary T cells fromáperipheraláblood Promoter	-2.50248	2.70696	4.08539	766.7	0.0651964
LNG.IMR90	LNG	IMR90 fetal lung fibroblasts Cell Line Promoter	-2.36109	2.55089	3.88117	766.674	0.0672867
BLD.CD4.CD25I.CD127.TMEMPC	BLD	Primary T cells effector/memory enriched from peripheral blood Promoter	-20	2.60233	3.96209	766.621	0.071773
OVRY	OVRY-TssA	Ovary Promoter	-20	2.57861	3.87334	766.584	0.0750944
BLD.CD4.CD25M.TPC	BLD	Primary T helper cells fromáperipheraláblood Promoter	-20	2.81819	4.31096	766.566	0.0767695
GI.STMC.MUS	GI	Stomach Smooth Muscle Promoter	-20	2.44605	3.77146	766.555	0.077813
MUS.TRNK.FET	MUS	Fetal Muscle Trunk Promoter	-20	2.64511	4.07207	766.548	0.0784849
ESDR.CD56.ECTO	ESDR	hESC Derived CD56+ Ectoderm Cultured Cells Promoter	-20	2.62725	4.14298	766.503	0.0829568
SPLN	SPLN-TssA	Spleen Promoter	-20	2.53013	3.97691	766.453	0.0882505
FAT.ADIP.NUC	FAT	Adipose Nuclei Promoter	-20	2.537	3.98716	766.424	0.0914877
GI.STMC.FET	GI	Fetal Stomach Promoter	-20	2.29156	3.66912	766.378	0.0968902
GI.S.INT	GI	Small Intestine Promoter	-20	2.34994	3.75036	766.368	0.0981101
SKIN.PEN.FRSK.FIB.02	SKIN	Foreskin Fibroblast Primary Cells skin02 Promoter	-20	2.28013	3.66507	766.361	0.0989739
BRN.DL.PRFRNTL.CRTX	BRN	Brain_Dorsolateral_Prefrontal_Cortex Promoter	-20	2.27175	3.64033	766.327	0.10329
BLD.CD19.PPC	BLD	Primary B cells from peripheral blood Promoter	-20	2.5227	4.06188	766.303	0.10646
SKIN.NHEK	SKIN	NHEK-Epidermal Keratinocyte Primary Cells Promoter	-20	2.26243	3.66577	766.275	0.110294
GI.CLN.MUC	GI	Colonic Mucosa Promoter	-20	2.37733	3.7313	766.272	0.110714
BLD.CD4.NPC	BLD	Primary T helper naive cells from peripheral blood Promoter	-20	2.27123	3.71193	766.268	0.111276
BLD.CD56.PC	BLD	Primary Natural Killer cells fromáperipheraláblood Promoter	-20	2.59802	4.1163	766.258	0.112696
BLD.CD4.MPC	BLD	Primary T helper memory cells from peripheral blood 2 Promoter	-20	2.24752	3.7177	766.241	0.115156
SKIN.PEN.FRSK.MEL.03	SKIN	Foreskin Melanocyte Primary Cells skin03 Promoter	-20	2.24463	3.67447	766.24	0.115302
VAS.HUVEC	VAS	HUVEC Umbilical Vein Endothelial Primary Cells Promoter	-20	2.31649	3.81243	766.212	0.119489
BRN.SUB.NIG	BRN	Brain Substantia Nigra Promoter	-20	2.54939	3.88619	766.204	0.120717
GI.S.INT.FET	GI	Fetal Intestine Small Promoter	-20	2.17931	3.62094	766.163	0.127228
IPSC.DF.6.9	IPSC	iPS DF 6.9 Cells Promoter	-20	2.6059	4.32926	766.158	0.128049
BRN.ANT.CAUD	BRN	Brain Anterior Caudate Promoter	-20	2.10847	3.48966	766.128	0.133097
PLCNT.FET	PLCNT	Placenta Promoter	-20	2.202	3.75483	766.063	0.144818
BONE.OSTEO	BONE	Osteoblast Primary Cells Promoter	-20	2.11116	3.61386	766.053	0.146722
GI.L.INT.FET	GI	Fetal Intestine Large Promoter	-20	2.03239	3.4859	766.038	0.149632
SKIN.PEN.FRSK.KER.03	SKIN	Foreskin Keratinocyte Primary Cells skin03 Promoter	-20	2.05934	3.5664	766.005	0.156265
ESC.HUES48	ESC	HUES48 Cells Promoter	-20	2.00358	3.53919	765.997	0.157923
BRN.ANG.GYR	BRN	Brain Angular Gyrus Promoter	-20	2.02311	3.47738	765.984	0.16066
ESDR.H1.MSC	ESDR	H1 Derived Mesenchymal Stem Cells Promoter	-20	2.21674	3.92745	765.964	0.164977
SKIN.PEN.FRSK.MEL.01	SKIN	Foreskin Melanocyte Primary Cells skin01 Promoter	-20	2.01902	3.53197	765.949	0.168302
BRST.HMEC	BRST	HMEC Mammary Epithelial Primary Cells Promoter	-20	1.97825	3.50941	765.927	0.173319
BLD.CD8.MPC	BLD	Primary T CD8+ memory cells from peripheral blood Promoter	-20	1.989	3.59907	765.917	0.175656
GI.RECT.MUC.31	GI	Rectal Mucosa Donor 31 Promoter	-20	1.92549	3.47185	765.891	0.181904
IPSC.DF.19.11	IPSC	iPS DF 19.11 Cells Promoter	-20	1.9205	3.55813	765.836	0.195991
MUS.LEG.FET	MUS	Fetal Muscle Leg Promoter	-20	1.94508	3.61514	765.82	0.200325
BRN.INF.TMP	BRN	Brain Inferior Temporal Lobe Promoter	-20	1.91614	3.50464	765.778	0.212252
BLD.CD14.PC	BLD	Primary monocytes fromáperipheraláblood Promoter	-20	1.91253	3.55752	765.771	0.21432
PLCNT.AMN	PLCNT	Placenta Amnion Promoter	-20	2.29861	4.09039	765.757	0.21853
BLD.CD4.CD25M.CD45RO.MPC	BLD	Primary T helper memory cells from peripheral blood 1 Promoter	-20	1.75459	3.51644	765.704	0.235389
BRN.NHA	BRN	NH-A Astrocytes Primary Cells Promoter	-20	1.71084	3.49033	765.672	0.24633
CRVX.HELAS3.CNCR	CRVX	HeLa-S3 Cervical Carcinoma Cell Line Promoter	-20	1.59994	3.30739	765.644	0.256417
ESDR.CD56.MESO	ESDR	hESC Derived CD56+ Mesoderm Cultured Cells Promoter	-20	2.4923	4.3989	765.552	0.29339
BLD.DND41.CNCR	BLD	Dnd41 TCell Leukemia Cell Line Promoter	-43.3382	-23.3382	3.13854	765.289	0.447097
BLD.MOB.CD34.PC.F	BLD	Primary hematopoietic stem cells G-CSF-mobilized Female Promoter	-45.0392	-25.0392	3.59813	765.268	0.464095
BRN.CING.GYR	BRN	Brain Cingulate Gyrus Promoter	-20	0.915745	3.31002	765.266	0.465767

## Sheet: ST 7
Supplementary Table 7 | Summary of Bayesian fine-mapping results
Chromosome	Index SNP	SNP Max PIP	Locus	Credible SNPs	Max PIP	Coverage	Credible Interval Start (pb)	Credible Interval End (pb)	Credible Interval Size (pb)
1	rs6679677	rs6679677	RSBN; PTPN22	2	0.700298	0.999954	114303808	114377568	73760
1	rs2481065	rs2481065	ATP8B2; IL6R	21	0.0604259	0.971778	154291718	154379369	87651
2	rs11889341	rs11889341	STAT4	10	0.197214	0.950467	191943742	191970120	26378
2	rs6434390	rs6434390	INPP1; MFSD6	89	0.206076	0.950126	191243113	191486081	242968
3	rs7647909	rs7647909	FOXP1	24	0.689998	0.950704	71170533	71206994	36461
3	rs79815064	rs79815064	CCR1; CCR3	39	0.480232	0.950349	45943595	46457412	513817
5	rs7731626	rs7731626	ANKRD55	1	0.993017	0.993017	55444683	55444683	0
5	rs4869314	rs4869314	ERAP2	211	0.0117398	0.95251	96221011	96372165	151154
6	rs2614258	rs2614258	AHI1	42	0.161811	0.950942	135624811	135873721	248910
10	rs7082720	rs7082720	ACTA2	26	0.0650861	0.952065	90741615	90764891	23276
10	rs706778	rs12722495	IL2RA	30	0.118757	0.95811	6050292	6123716	73424
12	rs4766578	rs4766578	ATXN2	9	0.207381	0.961741	111833788	112883476	1049688
13	rs12430303	rs12430303	TNFSF11	45	0.0784603	0.950983	42951449	43057549	106100
14	rs1051533	rs1051533	ZFP36L1	29	0.117262	0.954331	69241170	69283545	42375
16	rs497523	rs28374519	CLN3; CCDC101	101	0.0841775	0.950635	28485141	28651732	166591
18	rs9960807	rs9960807	RP11-973H7.1; PTPN2	46	0.328619	0.952406	12751402	12884343	132941
19	rs34536443	rs34536443	TYK2	3	0.802521	0.986557	10427721	10492274	64553
PIP, posterior inclusion probability; SNP, single-nucleotide polymorphism.

## Sheet: ST 8
Supplementary Table 8 | Annotated credible SNPs
Chromosome	Position	Index SNP	rs ID	Allele1	Allele2	PIP	Locus	Gene_location	Exonic_function	CADD_raw	CADD_phred	gwasCatalog
1	114303808	rs6679677	rs6679677	C	A	0.700298	RSBN1 (dist=646)	downstream	-	-	-	Type 1 diabetes,Systemic seropositive rheumatic diseases (Systemic sclerosis or systemic lupus erythematosus or rheumatoid arthritis or idiopathic inflammatory myopathies),Crohn's disease,Celiac disease and Rheumatoid arthritis,Keratinocyte cancer (MTAG),Systemic lupus erythematosus,Monokine induced by gamma interferon levels,Giant cell arteritis,Juvenile idiopathic arthritis (oligoarticular or r…
1	114377568	rs6679677	rs2476601	A	G	0.299656	PTPN22	exonic	nonsynonymous SNV	1.021	10.78	Neutrophil count,Systemic seropositive rheumatic diseases (Systemic sclerosis or systemic lupus erythematosus or rheumatoid arthritis or idiopathic inflammatory myopathies),Crohn's disease,Autoimmune traits,Medication use (thyroid preparations),Hashimoto thyroiditis,Late-onset myasthenia gravis,Granulocyte count,Polymyositis,Alopecia areata,Systemic lupus erythematosus,Medication use (drugs used …
1	154291718	rs2481065	rs1685633	A	G	0.0379601	HAX1;AQP10 (dist=43363;dist=1851)	intergenic	-	-	-	-
1	154298374	rs2481065	rs1205591	T	G	0.0539402	ATP8B2	intronic	-	-	-	-
1	154305010	rs2481065	rs1209264	A	G	0.060327	ATP8B2	intronic	-	-	-	-
1	154311911	rs2481065	rs2481065	G	A	0.0604259	ATP8B2	intronic	-	-	-	-
1	154320191	rs2481065	rs148299382	C	T	0.0497868	ATP8B2	intronic	-	-	-	-
1	154347784	rs2481065	rs58548028	G	A	0.0529719	ATP8B2;IL6R-AS1 (dist=24004;dist=27015)	intergenic	-	-	-	-
1	154355501	rs2481065	rs72696301	G	C	0.0410308	ATP8B2;IL6R-AS1 (dist=31721;dist=19298)	intergenic	-	-	-	-
1	154359411	rs2481065	rs9651053	G	A	0.0440169	ATP8B2;IL6R-AS1 (dist=35631;dist=15388)	intergenic	-	-	-	-
1	154360492	rs2481065	rs9651036	C	A	0.0439728	ATP8B2;IL6R-AS1 (dist=36712;dist=14307)	intergenic	-	-	-	-
1	154360684	rs2481065	rs9651055	A	G	0.0438311	ATP8B2;IL6R-AS1 (dist=36904;dist=14115)	intergenic	-	-	-	-
1	154361226	rs2481065	rs111920902	C	T	0.0435841	ATP8B2;IL6R-AS1 (dist=37446;dist=13573)	intergenic	-	-	-	-
1	154361788	rs2481065	rs12026876	G	A	0.0348726	ATP8B2;IL6R-AS1 (dist=38008;dist=13011)	intergenic	-	-	-	-
1	154363137	rs2481065	rs151220053	A	T	0.0441316	ATP8B2;IL6R-AS1 (dist=39357;dist=11662)	intergenic	-	-	-	-
1	154364140	rs2481065	rs11265608	G	A	0.0438356	ATP8B2;IL6R-AS1 (dist=40360;dist=10659)	intergenic	-	-	-	-
1	154365886	rs2481065	rs12033701	C	T	0.0400422	ATP8B2;IL6R-AS1 (dist=42106;dist=8913)	intergenic	-	-	-	-
1	154367754	rs2481065	rs113057497	C	T	0.0432822	ATP8B2;IL6R-AS1 (dist=43974;dist=7045)	intergenic	-	-	-	-
1	154367898	rs2481065	rs138582043	C	T	0.0426394	ATP8B2;IL6R-AS1 (dist=44118;dist=6901)	intergenic	-	-	-	-
1	154368224	rs2481065	rs144111494	C	T	0.0434938	ATP8B2;IL6R-AS1 (dist=44444;dist=6575)	intergenic	-	-	-	-
1	154369683	rs2481065	rs111810442	C	G	0.0449091	ATP8B2;IL6R-AS1 (dist=45903;dist=5116)	intergenic	-	-	-	-
1	154369981	rs2481065	rs73026617	C	T	0.0456791	ATP8B2;IL6R-AS1 (dist=46201;dist=4818)	intergenic	-	-	-	-
1	154379369	rs2481065	rs72698115	A	C	0.0570453	IL6R	intronic	-	-	-	Juvenile idiopathic arthritis (oligoarticular or rheumatoid factor-negative polyarticular)
2	191243113	rs6434390	rs67953644	T	A	0.00280994	INPP1;MFSD6 (dist=6722;dist=29968)	intergenic	-	-	-	-
2	191243154	rs6434390	rs113409167	T	C	0.0131134	INPP1;MFSD6 (dist=6763;dist=29927)	intergenic	-	-	-	-
2	191244826	rs6434390	rs10804034	C	T	0.00158263	INPP1;MFSD6 (dist=8435;dist=28255)	intergenic	-	-	-	-
2	191245071	rs6434390	rs10804035	C	T	0.00191054	INPP1;MFSD6 (dist=8680;dist=28010)	intergenic	-	-	-	-
2	191245093	rs6434390	rs11674229	C	T	0.00132425	INPP1;MFSD6 (dist=8702;dist=27988)	intergenic	-	-	-	-
2	191247322	rs6434390	rs4853505	A	C	0.00673415	INPP1;MFSD6 (dist=10931;dist=25759)	intergenic	-	-	-	-
2	191247547	rs6434390	rs4853698	T	C	0.0129459	INPP1;MFSD6 (dist=11156;dist=25534)	intergenic	-	-	-	-
2	191247836	rs6434390	rs4853506	G	A	0.0100953	INPP1;MFSD6 (dist=11445;dist=25245)	intergenic	-	-	-	-
2	191248275	rs6434390	rs1899258	T	C	0.0107304	INPP1;MFSD6 (dist=11884;dist=24806)	intergenic	-	-	-	-
2	191250446	rs6434390	rs1545212	T	C	0.00190404	INPP1;MFSD6 (dist=14055;dist=22635)	intergenic	-	-	-	-
2	191250454	rs6434390	rs1545211	A	T	0.0019047	INPP1;MFSD6 (dist=14063;dist=22627)	intergenic	-	-	-	-
2	191251090	rs6434390	rs2014259	T	G	0.0038031	INPP1;MFSD6 (dist=14699;dist=21991)	intergenic	-	-	-	-
2	191251875	rs6434390	rs34943464	A	G	0.00429378	INPP1;MFSD6 (dist=15484;dist=21206)	intergenic	-	-	-	-
2	191251901	rs6434390	rs10183538	T	C	0.00256735	INPP1;MFSD6 (dist=15510;dist=21180)	intergenic	-	-	-	-
2	191255883	rs6434390	rs11892526	C	T	0.0202181	INPP1;MFSD6 (dist=19492;dist=17198)	intergenic	-	-	-	-
2	191256049	rs6434390	rs62180963	C	T	0.00197704	INPP1;MFSD6 (dist=19658;dist=17032)	intergenic	-	-	-	-
2	191258076	rs6434390	rs11686352	G	T	0.0020912	INPP1;MFSD6 (dist=21685;dist=15005)	intergenic	-	-	-	-
2	191259034	rs6434390	rs55966183	A	G	0.0434434	INPP1;MFSD6 (dist=22643;dist=14047)	intergenic	-	-	-	-
2	191260473	rs6434390	rs6753226	G	A	0.00246448	INPP1;MFSD6 (dist=24082;dist=12608)	intergenic	-	-	-	-
2	191262762	rs6434390	rs6434390	G	C	0.206076	INPP1;MFSD6 (dist=26371;dist=10319)	intergenic	-	-	-	-
2	191262925	rs6434390	rs10202630	T	C	0.194066	INPP1;MFSD6 (dist=26534;dist=10156)	intergenic	-	-	-	Autoimmune traits,Medication use (thyroid preparations)
2	191262955	rs6434390	rs62180964	C	G	0.0056564	INPP1;MFSD6 (dist=26564;dist=10126)	intergenic	-	-	-	-
2	191264073	rs6434390	rs62180981	T	C	0.00561445	INPP1;MFSD6 (dist=27682;dist=9008)	intergenic	-	-	-	-
2	191264497	rs6434390	rs7557586	T	A	0.00276058	INPP1;MFSD6 (dist=28106;dist=8584)	intergenic	-	-	-	-
2	191265096	rs6434390	rs72903360	G	A	0.00502244	INPP1;MFSD6 (dist=28705;dist=7985)	intergenic	-	-	-	-
2	191265310	rs6434390	rs62180983	C	T	0.00500883	INPP1;MFSD6 (dist=28919;dist=7771)	intergenic	-	-	-	-
2	191268152	rs6434390	rs62180988	C	A	0.00572889	INPP1;MFSD6 (dist=31761;dist=4929)	intergenic	-	-	-	-
2	191271244	rs6434390	rs62180989	C	T	0.00485075	INPP1;MFSD6 (dist=34853;dist=1837)	intergenic	-	-	-	-
2	191271288	rs6434390	rs112116821	C	A	0.00529318	INPP1;MFSD6 (dist=34897;dist=1793)	intergenic	-	-	-	-
2	191275735	rs6434390	rs112699106	C	T	0.0733354	MFSD6	intronic	-	-	-	-
2	191278341	rs6434390	rs6725814	G	A	0.01029	MFSD6	intronic	-	-	-	Estimated glomerular filtration rate
2	191281320	rs6434390	rs36064835	C	T	0.00408153	MFSD6	intronic	-	-	-	-
2	191282424	rs6434390	rs4853701	T	C	0.0045192	MFSD6	intronic	-	-	-	-
2	191282728	rs6434390	rs6752113	A	G	0.00334608	MFSD6	intronic	-	-	-	-
2	191286484	rs6434390	rs6707836	A	G	0.00441355	MFSD6	intronic	-	-	-	-
2	191286516	rs6434390	rs6707846	A	C	0.00287411	MFSD6	intronic	-	-	-	-
2	191286658	rs6434390	rs6708018	A	G	0.00431107	MFSD6	intronic	-	-	-	-
2	191286791	rs6434390	rs55918914	A	G	0.0042838	MFSD6	intronic	-	-	-	-
2	191289511	rs6434390	rs72905203	A	G	0.0662902	MFSD6	intronic	-	-	-	-
2	191290554	rs6434390	rs11695681	T	C	0.00407548	MFSD6	intronic	-	-	-	-
2	191303525	rs6434390	rs72905231	A	G	0.00506286	MFSD6	intronic	-	-	-	-
2	191310118	rs6434390	rs62181001	A	G	0.0045911	MFSD6	intronic	-	-	-	-
2	191310430	rs6434390	rs62181002	G	A	0.00478912	MFSD6	intronic	-	-	-	-
2	191312906	rs6434390	rs4638823	T	C	0.00464195	MFSD6	intronic	-	-	-	-
2	191313898	rs6434390	rs6756354	A	G	0.00493248	MFSD6	intronic	-	-	-	-
2	191313902	rs6434390	rs6742904	T	G	0.00486187	MFSD6	intronic	-	-	-	-
2	191314604	rs6434390	rs111496708	G	C	0.00461784	MFSD6	intronic	-	-	-	-
2	191315875	rs6434390	rs62181014	G	T	0.00453747	MFSD6	intronic	-	-	-	-
2	191316048	rs6434390	rs62181015	T	C	0.0045629	MFSD6	intronic	-	-	-	-
2	191321726	rs6434390	rs62181017	G	A	0.00475306	MFSD6	intronic	-	-	-	-
2	191321797	rs6434390	rs4597559	G	A	0.00520113	MFSD6	intronic	-	-	-	-
2	191322272	rs6434390	rs4343493	G	C	0.00462914	MFSD6	intronic	-	-	-	-
2	191323329	rs6434390	rs72905290	C	T	0.00484382	MFSD6	intronic	-	-	-	-
2	191330297	rs6434390	rs62181024	G	T	0.00208412	MFSD6	intronic	-	-	-	-
2	191335483	rs6434390	rs62181026	T	A	0.00178343	MFSD6	intronic	-	-	-	-
2	191335934	rs6434390	rs62181027	G	A	0.00190069	MFSD6	intronic	-	-	-	-
2	191341944	rs6434390	rs62181031	A	G	0.0020646	MFSD6	intronic	-	-	-	-
2	191344887	rs6434390	rs62181032	T	C	0.00183123	MFSD6	intronic	-	-	-	-
2	191345244	rs6434390	rs11673788	C	T	0.00179259	MFSD6	intronic	-	-	-	-
2	191346166	rs6434390	rs62181033	C	T	0.00184596	MFSD6	intronic	-	-	-	-
2	191349077	rs6434390	rs56337518	A	G	0.00209624	MFSD6	intronic	-	-	-	-
2	191350429	rs6434390	rs10931455	G	A	0.00180545	MFSD6	intronic	-	-	-	-
2	191351741	rs6434390	rs11891641	T	C	0.00138667	MFSD6	intronic	-	-	-	-
2	191355381	rs6434390	rs55901912	C	A	0.00177531	MFSD6	intronic	-	-	-	-
2	191358611	rs6434390	rs66479066	T	C	0.00227402	MFSD6	intronic	-	-	-	-
2	191358924	rs6434390	rs4324341	C	T	0.00151838	MFSD6	intronic	-	-	-	-
2	191359015	rs6434390	rs4340550	T	C	0.00227423	MFSD6	intronic	-	-	-	-
2	191360566	rs6434390	rs7573621	A	C	0.0014606	MFSD6	intronic	-	-	-	-
2	191361248	rs6434390	rs62181036	C	T	0.00144035	MFSD6	intronic	-	-	-	-
2	191361550	rs6434390	rs56094872	A	G	0.00139145	MFSD6	intronic	-	-	-	-
2	191363496	rs6434390	rs6757698	T	C	0.00138457	MFSD6	intronic	-	-	-	-
2	191365123	rs6434390	rs61743479	G	A	0.00168666	MFSD6	UTR3	-	-	-	-
2	191393446	rs6434390	rs12613768	G	C	0.00425089	NEMP2	intronic	-	-	-	-
2	191394656	rs6434390	rs4146924	C	G	0.00474273	NEMP2	intronic	-	-	-	-
2	191432139	rs6434390	rs9630991	G	A	0.00599504	NEMP2;NAB1 (dist=32691;dist=81482)	intergenic	-	-	-	-
2	191438741	rs6434390	rs7603849	A	C	0.00664473	NEMP2;NAB1 (dist=39293;dist=74880)	intergenic	-	-	-	-
2	191439248	rs6434390	rs10173771	T	C	0.00637686	NEMP2;NAB1 (dist=39800;dist=74373)	intergenic	-	-	-	-
2	191441595	rs6434390	rs10165399	T	C	0.00670241	NEMP2;NAB1 (dist=42147;dist=72026)	intergenic	-	-	-	-
2	191446252	rs6434390	rs13410230	A	G	0.00454231	NEMP2;NAB1 (dist=46804;dist=67369)	intergenic	-	-	-	-
2	191446268	rs6434390	rs11680758	T	G	0.0045403	NEMP2;NAB1 (dist=46820;dist=67353)	intergenic	-	-	-	-
2	191452899	rs6434390	rs4321393	G	T	0.00387517	NEMP2;NAB1 (dist=53451;dist=60722)	intergenic	-	-	-	-
2	191453375	rs6434390	rs7598979	A	G	0.00439954	NEMP2;NAB1 (dist=53927;dist=60246)	intergenic	-	-	-	-
2	191466532	rs6434390	rs6724607	A	G	0.00438261	NEMP2;NAB1 (dist=67084;dist=47089)	intergenic	-	-	-	Pulse pressure
2	191469322	rs6434390	rs6434402	C	T	0.00482652	NEMP2;NAB1 (dist=69874;dist=44299)	intergenic	-	-	-	-
2	191471428	rs6434390	rs13006708	G	A	0.00532863	NEMP2;NAB1 (dist=71980;dist=42193)	intergenic	-	-	-	-
2	191471847	rs6434390	rs28452331	C	T	0.00493969	NEMP2;NAB1 (dist=72399;dist=41774)	intergenic	-	-	-	-
2	191475778	rs6434390	rs12611871	C	A	0.00200975	NEMP2;NAB1 (dist=76330;dist=37843)	intergenic	-	-	-	-
2	191479455	rs6434390	rs4853513	C	T	0.00386367	NEMP2;NAB1 (dist=80007;dist=34166)	intergenic	-	-	-	-
2	191486081	rs6434390	rs72917118	C	T	0.0090725	NEMP2;NAB1 (dist=86633;dist=27540)	intergenic	-	-	-	-
2	191943742	rs11889341	rs11889341	C	T	0.197214	STAT4	intronic	-	-	-	Medication use (thyroid preparations),Systemic lupus erythematosus,Sjogren's syndrome,Rheumatoid arthritis
2	191958581	rs11889341	rs10207044	C	T	0.0572516	STAT4	intronic	-	-	-	-
2	191958656	rs11889341	rs4274624	C	T	0.0587393	STAT4	intronic	-	-	-	-
2	191959489	rs11889341	rs4853458	A	G	0.0867261	STAT4	intronic	-	-	-	-
2	191960109	rs11889341	rs10178640	T	A	0.0772939	STAT4	intronic	-	-	-	-
2	191964633	rs11889341	rs7574865	T	G	0.0978581	STAT4	intronic	-	-	-	Systemic sclerosis,Primary biliary cholangitis,Systemic lupus erythematosus,Celiac disease or Rheumatoid arthritis,Sjogren's syndrome,Rheumatoid arthritis,Hepatocellular carcinoma in hepatitis B infection,Primary biliary cirrhosis
2	191966452	rs11889341	rs7568275	G	C	0.111398	STAT4	intronic	-	-	-	Autoimmune traits,Systemic lupus erythematosus
2	191969341	rs11889341	rs8179673	C	T	0.0866831	STAT4	intronic	-	-	-	-
2	191969879	rs11889341	rs10181656	G	C	0.0898684	STAT4	intronic	-	-	-	Rheumatoid arthritis
2	191970120	rs11889341	rs7582694	C	G	0.0874346	STAT4	intronic	-	-	-	Systemic lupus erythematosus,Hypothyroidism
3	45943595	rs79815064	rs17765088	C	G	0.0116644	CCR9	UTR3	-	-	-	Macrophage inflammatory protein 1b levels
3	45949187	rs79815064	rs1471962	G	C	0.0085907	LZTFL1	intronic	-	-	-	-
3	46150937	rs79815064	rs1500004	G	A	0.00359462	XCR1;CCR1 (dist=81962;dist=92265)	intergenic	-	-	-	-
3	46153768	rs79815064	rs2087727	G	C	0.001561	XCR1;CCR1 (dist=84793;dist=89434)	intergenic	-	-	-	-
3	46157154	rs79815064	rs79837477	C	T	0.00171452	XCR1;CCR1 (dist=88179;dist=86048)	intergenic	-	-	-	-
3	46183180	rs79815064	rs75719572	C	G	0.00826703	XCR1;CCR1 (dist=114205;dist=60022)	intergenic	-	-	-	-
3	46243718	rs79815064	rs3176953	T	A	0.00236074	CCR1	UTR3	-	-	-	-
3	46253650	rs79815064	rs79893749	C	T	0.00380541	CCR1;CCR3 (dist=3846;dist=30222)	intergenic	-	-	-	Juvenile idiopathic arthritis (oligoarticular or rheumatoid factor-negative polyarticular)
3	46260225	rs79815064	rs112160248	A	C	0.00339493	CCR1;CCR3 (dist=10421;dist=23647)	intergenic	-	-	-	-
3	46275570	rs79815064	rs58697594	G	A	0.00138898	CCR1;CCR3 (dist=25766;dist=8302)	intergenic	-	-	-	-
3	46276490	rs79815064	rs73833032	T	C	0.00916797	CCR1;CCR3 (dist=26686;dist=7382)	intergenic	-	-	-	-
3	46277002	rs79815064	rs73833033	A	C	0.00764149	CCR1;CCR3 (dist=27198;dist=6870)	intergenic	-	-	-	-
3	46277577	rs79815064	rs79815064	A	G	0.480232	CCR1;CCR3 (dist=27773;dist=6295)	intergenic	-	-	-	Macrophage inflammatory protein 1b levels
3	46279933	rs79815064	rs74433128	T	G	0.00818237	CCR1;CCR3 (dist=30129;dist=3939)	intergenic	-	-	-	-
3	46281461	rs79815064	rs76733709	G	A	0.00809342	CCR1;CCR3 (dist=31657;dist=2411)	intergenic	-	-	-	-
3	46286046	rs79815064	rs113676185	C	T	0.00815313	CCR3	intronic	-	-	-	-
3	46287651	rs79815064	rs60020651	A	C	0.00781971	CCR3	intronic	-	-	-	-
3	46293070	rs79815064	rs113485180	T	C	0.00819852	CCR3	intronic	-	-	-	-
3	46300863	rs79815064	rs75994669	T	G	0.00775187	CCR3	intronic	-	-	-	-
3	46302938	rs79815064	rs79539493	G	A	0.00803935	CCR3	intronic	-	-	-	-
3	46317354	rs79815064	rs111890592	C	T	0.00759	CCR3;CCR2 (dist=9157;dist=77881)	intergenic	-	-	-	-
3	46323679	rs79815064	rs78372062	G	A	0.00813752	CCR3;CCR2 (dist=15482;dist=71556)	intergenic	-	-	-	-
3	46339185	rs79815064	rs78729754	C	A	0.00540386	CCR3;CCR2 (dist=30988;dist=56050)	intergenic	-	-	-	-
3	46340285	rs79815064	rs80054040	C	A	0.00576679	CCR3;CCR2 (dist=32088;dist=54950)	intergenic	-	-	-	-
3	46340630	rs79815064	rs79629761	C	T	0.00571907	CCR3;CCR2 (dist=32433;dist=54605)	intergenic	-	-	-	-
3	46345151	rs79815064	rs75352297	T	C	0.00661632	CCR3;CCR2 (dist=36954;dist=50084)	intergenic	-	-	-	-
3	46350716	rs79815064	rs57093591	T	C	0.00544257	CCR3;CCR2 (dist=42519;dist=44519)	intergenic	-	-	-	-
3	46357822	rs79815064	rs113507038	C	T	0.00771531	CCR3;CCR2 (dist=49625;dist=37413)	intergenic	-	-	-	-
3	46360359	rs79815064	rs112384491	T	G	0.00798604	CCR3;CCR2 (dist=52162;dist=34876)	intergenic	-	-	-	-
3	46366857	rs79815064	rs113647051	T	C	0.00859734	CCR3;CCR2 (dist=58660;dist=28378)	intergenic	-	-	-	-
3	46384204	rs79815064	rs113341849	G	A	0.0510421	CCR3;CCR2 (dist=76007;dist=11031)	intergenic	-	-	-	Blood protein levels,Macrophage inflammatory protein 1b levels
3	46389462	rs79815064	rs112088397	G	T	0.00903921	CCR3;CCR2 (dist=81265;dist=5773)	intergenic	-	-	-	-
3	46400062	rs79815064	rs3092960	G	A	0.0107283	CCR2	exonic	synonymous SNV	-	-	-
3	46402688	rs79815064	rs762790	C	G	0.00757092	CCR2 (dist=268)	downstream	-	-	-	-
3	46409113	rs79815064	rs3136535	G	A	0.00723357	CCR5AS	ncRNA_intronic	-	-	-	-
3	46410137	rs79815064	rs41490645	A	C	0.0102754	CCR5AS	ncRNA_intronic	-	-	-	-
3	46411661	rs79815064	rs2856758	A	G	0.00191733	CCR5AS	ncRNA_intronic	-	-	-	-
3	46447972	rs79815064	rs11574435	C	T	0.136531	CCR5AS	ncRNA_intronic	-	-	-	-
3	46457412	rs79815064	rs113010081	T	C	0.0474146	LINC02009 (dist=595)	downstream	-	-	-	Ulcerative colitis,Inflammatory bowel disease,Type 1 diabetes,Macular thickness,Macrophage inflammatory protein 1b levels
3	71170533	rs7647909	rs13079951	G	A	0.00289604	FOXP1	intronic	-	-	-	-
3	71172031	rs7647909	rs6802640	T	C	0.00439415	FOXP1	intronic	-	-	-	-
3	71174475	rs7647909	rs2121783	C	T	0.00240018	FOXP1	intronic	-	-	-	-
3	71174706	rs7647909	rs6772367	G	A	0.0116523	FOXP1	intronic	-	-	-	-
3	71175357	rs7647909	rs2593853	C	T	0.00246973	FOXP1	intronic	-	-	-	-
3	71189594	rs7647909	rs13088128	G	C	0.0337941	FOXP1	intronic	-	-	-	-
3	71190236	rs7647909	rs35378836	G	A	0.0106976	FOXP1	intronic	-	-	-	-
3	71196043	rs7647909	rs58874807	C	T	0.0257446	FOXP1	intronic	-	-	-	-
3	71196857	rs7647909	rs17008267	G	A	0.00433721	FOXP1	intronic	-	-	-	-
3	71198377	rs7647909	rs4677551	G	A	0.0270433	FOXP1	intronic	-	-	-	-
3	71199449	rs7647909	rs6803462	G	A	0.00960776	FOXP1	intronic	-	-	-	-
3	71199723	rs7647909	rs10865657	C	T	0.0301897	FOXP1	intronic	-	-	-	-
3	71199727	rs7647909	rs77332723	C	T	0.00544288	FOXP1	intronic	-	-	-	-
3	71199965	rs7647909	rs12633797	A	G	0.0458455	FOXP1	intronic	-	-	-	-
3	71200157	rs7647909	rs7647909	G	T	0.689998	FOXP1	intronic	-	-	-	-
3	71201691	rs7647909	rs7609595	G	A	0.00238174	FOXP1	intronic	-	-	-	-
3	71201897	rs7647909	rs7632470	C	T	0.00727789	FOXP1	intronic	-	-	-	-
3	71202029	rs7647909	rs17699304	G	A	0.00753251	FOXP1	intronic	-	-	-	-
3	71202753	rs7647909	rs6790679	C	T	0.0081853	FOXP1	intronic	-	-	-	-
3	71203282	rs7647909	rs4677021	T	C	0.00799773	FOXP1	intronic	-	-	-	-
3	71203292	rs7647909	rs1402993	A	G	0.00254085	FOXP1	intronic	-	-	-	-
3	71204604	rs7647909	rs9310208	T	C	0.00284799	FOXP1	intronic	-	-	-	-
3	71204681	rs7647909	rs10433504	C	A	0.00272254	FOXP1	intronic	-	-	-	-
3	71206994	rs7647909	rs2321504	C	T	0.00270402	FOXP1	intronic	-	-	-	-
5	55444683	rs7731626	rs7731626	G	A	0.993017	ANKRD55	intronic	-	-	-	Pediatric autoimmune diseases,Rheumatoid arthritis
5	96221011	rs4869314	rs12189125	C	T	0.00595373	ERAP2	intronic	-	-	-	-
5	96221341	rs4869314	rs11750025	C	A	0.00653403	ERAP2	intronic	-	-	-	-
5	96221426	rs4869314	rs11135482	G	A	0.00513794	ERAP2	intronic	-	-	-	-
5	96221565	rs4869314	rs11135483	C	G	0.00659416	ERAP2	intronic	-	-	-	-
5	96221889	rs4869314	rs11135484	A	G	0.00625139	ERAP2	intronic	-	-	-	-
5	96222183	rs4869314	rs2303208	A	G	0.00634766	ERAP2	intronic	-	-	-	-
5	96222185	rs4869314	rs2303209	C	T	0.007026	ERAP2	intronic	-	-	-	-
5	96222627	rs4869314	rs13189819	G	A	0.00654897	ERAP2	intronic	-	-	-	-
5	96223045	rs4869314	rs12655858	G	C	0.00671514	ERAP2	intronic	-	-	-	-
5	96223100	rs4869314	rs12654015	A	G	0.00672921	ERAP2	intronic	-	-	-	-
5	96223302	rs4869314	rs7721944	C	T	0.0065026	ERAP2	intronic	-	-	-	-
5	96223480	rs4869314	rs4869311	A	G	0.0067096	ERAP2	intronic	-	-	-	-
5	96223760	rs4869314	rs4869312	C	T	0.00667172	ERAP2	intronic	-	-	-	-
5	96224121	rs4869314	rs1559354	A	G	0.0072595	ERAP2	intronic	-	-	-	-
5	96224176	rs4869314	rs6868302	A	G	0.00660151	ERAP2	intronic	-	-	-	-
5	96224579	rs4869314	rs2278018	C	T	0.00719526	ERAP2	intronic	-	-	-	-
5	96225252	rs4869314	rs2278019	G	A	0.00723356	ERAP2	intronic	-	-	-	-
5	96225522	rs4869314	rs10434708	A	T	0.00727434	ERAP2	intronic	-	-	-	-
5	96225774	rs4869314	rs10434709	T	C	0.00711291	ERAP2	intronic	-	-	-	-
5	96226535	rs4869314	rs1974871	T	C	0.00381191	ERAP2	intronic	-	-	-	-
5	96226695	rs4869314	rs1559355	G	T	0.00742174	ERAP2	intronic	-	-	-	-
5	96226729	rs4869314	rs1559356	G	A	0.00747619	ERAP2	intronic	-	-	-	-
5	96226730	rs4869314	rs1559357	A	G	0.0074906	ERAP2	intronic	-	-	-	-
5	96227089	rs4869314	rs55691766	A	G	0.00828786	ERAP2	intronic	-	-	-	-
5	96227586	rs4869314	rs56197090	A	G	0.00766259	ERAP2	intronic	-	-	-	-
5	96228428	rs4869314	rs3734015	G	A	0.00795951	ERAP2	intronic	-	-	-	-
5	96228782	rs4869314	rs12516666	A	T	0.00808876	ERAP2	intronic	-	-	-	-
5	96229225	rs4869314	rs4869314	G	T	0.0117398	ERAP2	intronic	-	-	-	White blood cell count
5	96229750	rs4869314	rs2247650	G	T	0.00632607	ERAP2	intronic	-	-	-	-
5	96230122	rs4869314	rs2549781	G	T	0.0049452	ERAP2	intronic	-	-	-	-
5	96230178	rs4869314	rs2548540	G	A	0.00451628	ERAP2	intronic	-	-	-	-
5	96230403	rs4869314	rs6556943	G	A	0.00445294	ERAP2	intronic	-	-	-	-
5	96231000	rs4869314	rs2549782	G	T	0.00347614	ERAP2	exonic	nonsynonymous SNV	0.126	3.882	-
5	96231372	rs4869314	rs2549783	T	C	0.00298882	ERAP2	intronic	-	-	-	-
5	96231504	rs4869314	rs2548539	C	T	0.00596132	ERAP2	intronic	-	-	-	-
5	96231520	rs4869314	rs2549784	G	T	0.00356186	ERAP2	intronic	-	-	-	-
5	96232142	rs4869314	rs2548538	T	A	0.00349352	ERAP2	exonic	synonymous SNV	-	-	-
5	96232222	rs4869314	rs2548537	G	C	0.00349458	ERAP2	intronic	-	-	-	-
5	96232286	rs4869314	rs2549785	C	T	0.00349671	ERAP2	intronic	-	-	-	-
5	96232402	rs4869314	rs2548536	T	A	0.00351085	ERAP2	intronic	-	-	-	-
5	96232699	rs4869314	rs2548535	A	G	0.00350208	ERAP2	intronic	-	-	-	-
5	96232806	rs4869314	rs2161657	C	T	0.00379421	ERAP2	intronic	-	-	-	-
5	96233608	rs4869314	rs2548534	G	A	0.00350823	ERAP2	intronic	-	-	-	-
5	96234212	rs4869314	rs3096168	G	A	0.00393057	ERAP2	intronic	-	-	-	-
5	96234214	rs4869314	rs3096167	G	A	0.00351255	ERAP2	intronic	-	-	-	-
5	96234352	rs4869314	rs6873441	G	A	0.00352793	ERAP2	intronic	-	-	-	-
5	96234375	rs4869314	rs6874656	C	T	0.00351469	ERAP2	intronic	-	-	-	-
5	96234533	rs4869314	rs3849749	A	T	0.00288447	ERAP2	intronic	-	-	-	-
5	96234578	rs4869314	rs3849750	G	A	0.00397318	ERAP2	intronic	-	-	-	-
5	96234621	rs4869314	rs2042383	C	T	0.00354957	ERAP2	intronic	-	-	-	-
5	96234872	rs4869314	rs193993	T	C	0.00355257	ERAP2	intronic	-	-	-	-
5	96235896	rs4869314	rs2248374	A	G	0.00356098	ERAP2	intronic	-	-	-	-
5	96236318	rs4869314	rs2113190	G	A	0.00356695	ERAP2	intronic	-	-	-	-
5	96236412	rs4869314	rs251340	A	G	0.00293432	ERAP2	intronic	-	-	-	-
5	96236620	rs4869314	rs251341	T	C	0.00294203	ERAP2	intronic	-	-	-	-
5	96236843	rs4869314	rs251342	C	T	0.0040013	ERAP2	intronic	-	-	-	-
5	96237114	rs4869314	rs187265	C	G	0.00351298	ERAP2	intronic	-	-	-	-
5	96237326	rs4869314	rs2287988	G	A	0.00351405	ERAP2	exonic	synonymous SNV	-	-	-
5	96237413	rs4869314	rs171647	C	T	0.00357975	ERAP2	intronic	-	-	-	-
5	96238401	rs4869314	rs2548533	A	G	0.00358958	ERAP2	intronic	-	-	-	-
5	96238578	rs4869314	rs2548532	C	T	0.00297003	ERAP2	intronic	-	-	-	-
5	96239294	rs4869314	rs1423568	A	G	0.00360103	ERAP2	intronic	-	-	-	-
5	96239645	rs4869314	rs2161658	G	C	0.00360487	ERAP2	intronic	-	-	-	-
5	96239837	rs4869314	rs2549787	G	A	0.00376143	ERAP2	intronic	-	-	-	-
5	96239927	rs4869314	rs2548530	T	C	0.00286994	ERAP2	intronic	-	-	-	-
5	96240220	rs4869314	rs2548529	T	C	0.00403966	ERAP2	intronic	-	-	-	-
5	96240386	rs4869314	rs2549788	A	G	0.00361472	ERAP2	intronic	-	-	-	-
5	96242074	rs4869314	rs2548528	G	A	0.00587548	ERAP2	intronic	-	-	-	-
5	96242270	rs4869314	rs2549789	A	C	0.00339645	ERAP2	intronic	-	-	-	-
5	96242412	rs4869314	rs2549790	T	C	0.00339875	ERAP2	intronic	-	-	-	-
5	96242442	rs4869314	rs2549791	G	A	0.0034003	ERAP2	intronic	-	-	-	-
5	96242462	rs4869314	rs2549792	G	A	0.00349498	ERAP2	intronic	-	-	-	-
5	96242866	rs4869314	rs33934033	G	A	0.00347231	ERAP2	intronic	-	-	-	-
5	96242981	rs4869314	rs17087165	C	T	0.00347437	ERAP2	intronic	-	-	-	-
5	96244549	rs4869314	rs2549794	C	T	0.00286883	ERAP2	intronic	-	-	-	Crohn's disease
5	96244585	rs4869314	rs2548527	A	C	0.00345431	ERAP2	intronic	-	-	-	-
5	96244638	rs4869314	rs2549795	A	G	0.00348983	ERAP2	intronic	-	-	-	-
5	96245343	rs4869314	rs2549796	C	T	0.00391048	ERAP2	exonic	synonymous SNV	-	-	-
5	96245439	rs4869314	rs1056893	C	T	0.00349533	ERAP2	exonic	synonymous SNV	-	-	-
5	96245518	rs4869314	rs2549797	A	G	0.00349485	ERAP2	intronic	-	-	-	-
5	96245617	rs4869314	rs2548526	T	C	0.00349488	ERAP2	intronic	-	-	-	-
5	96246338	rs4869314	rs2113191	T	C	0.00359515	ERAP2	intronic	-	-	-	-
5	96246601	rs4869314	rs2548524	A	T	0.00359627	ERAP2	intronic	-	-	-	-
5	96246940	rs4869314	rs2548523	G	T	0.00359696	ERAP2	intronic	-	-	-	-
5	96247434	rs4869314	rs2910793	G	A	0.00307839	ERAP2	intronic	-	-	-	-
5	96247993	rs4869314	rs2042385	A	G	0.00402386	ERAP2	intronic	-	-	-	-
5	96248707	rs4869314	rs1363977	G	T	0.00357017	ERAP2	intronic	-	-	-	-
5	96248886	rs4869314	rs1363975	A	G	0.00360681	ERAP2	intronic	-	-	-	-
5	96249115	rs4869314	rs2255546	C	T	0.0036018	ERAP2	exonic	synonymous SNV	-	-	-
5	96249323	rs4869314	rs2255633	G	A	0.00357386	ERAP2	intronic	-	-	-	-
5	96249351	rs4869314	rs2255634	T	A	0.00357554	ERAP2	intronic	-	-	-	-
5	96249378	rs4869314	rs2255637	A	C	0.00357059	ERAP2	intronic	-	-	-	-
5	96249634	rs4869314	rs2549800	A	C	0.00368976	ERAP2	intronic	-	-	-	-
5	96249648	rs4869314	rs2859491	T	C	0.00300464	ERAP2	intronic	-	-	-	-
5	96250264	rs4869314	rs2549801	C	A	0.00362171	ERAP2	intronic	-	-	-	-
5	96250457	rs4869314	rs2548522	G	A	0.00403296	ERAP2	intronic	-	-	-	-
5	96250928	rs4869314	rs2548521	G	A	0.00360912	ERAP2	intronic	-	-	-	-
5	96251003	rs4869314	rs2548520	G	A	0.00360874	ERAP2	intronic	-	-	-	-
5	96251675	rs4869314	rs2351011	C	A	0.00313613	ERAP2	intronic	-	-	-	-
5	96251701	rs4869314	rs2910688	T	C	0.00338219	ERAP2	intronic	-	-	-	-
5	96252079	rs4869314	rs2927609	G	A	0.00309688	ERAP2	intronic	-	-	-	-
5	96252432	rs4869314	rs2927608	G	A	0.00589268	ERAP2	intronic	-	-	-	Blood protein levels
5	96252589	rs4869314	rs2910686	T	C	0.00595754	ERAP2	intronic	-	-	-	Chronic inflammatory diseases (ankylosing spondylitis, Crohn's disease, psoriasis, primary sclerosing cholangitis, ulcerative colitis) (pleiotropy),Ankylosing spondylitis,Psoriasis
5	96252803	rs4869314	rs1363907	G	A	0.0028558	ERAP2	intronic	-	-	-	Crohn's disease,Ulcerative colitis,Inflammatory bowel disease
5	96253104	rs4869314	rs1363908	T	C	0.002861	ERAP2	intronic	-	-	-	-
5	96254209	rs4869314	rs1230381	A	G	0.00353797	ERAP2	UTR3	-	-	-	-
5	96254354	rs4869314	rs1230382	T	A	0.00352937	ERAP2	UTR3	-	-	-	-
5	96254817	rs4869314	rs1019503	G	A	0.00353238	ERAP2	UTR3	-	-	-	-
5	96257829	rs4869314	rs251343	C	T	0.00293348	ERAP2;LNPEP (dist=2409;dist=13955)	intergenic	-	-	-	-
5	96258927	rs4869314	rs251344	G	C	0.00343118	ERAP2;LNPEP (dist=3507;dist=12857)	intergenic	-	-	-	-
5	96260561	rs4869314	rs1216571	C	T	0.00284247	ERAP2;LNPEP (dist=5141;dist=11223)	intergenic	-	-	-	-
5	96261717	rs4869314	rs1216570	T	C	0.00342145	ERAP2;LNPEP (dist=6297;dist=10067)	intergenic	-	-	-	-
5	96262534	rs4869314	rs1216569	G	T	0.0030518	ERAP2;LNPEP (dist=7114;dist=9250)	intergenic	-	-	-	-
5	96263839	rs4869314	rs1216567	C	T	0.00284779	ERAP2;LNPEP (dist=8419;dist=7945)	intergenic	-	-	-	-
5	96264056	rs4869314	rs1216566	A	G	0.00284354	ERAP2;LNPEP (dist=8636;dist=7728)	intergenic	-	-	-	-
5	96265879	rs4869314	rs1216565	C	A	0.00322618	ERAP2;LNPEP (dist=10459;dist=5905)	intergenic	-	-	-	-
5	96267655	rs4869314	rs2617447	A	G	0.00309288	ERAP2;LNPEP (dist=12235;dist=4129)	intergenic	-	-	-	-
5	96268862	rs4869314	rs1981846	C	A	0.00359282	ERAP2;LNPEP (dist=13442;dist=2922)	intergenic	-	-	-	-
5	96271638	rs4869314	rs2617434	A	G	0.00397807	LNPEP (dist=146)	upstream	-	-	-	-
5	96272420	rs4869314	rs2548224	T	G	0.00333913	LNPEP	intronic	-	-	-	-
5	96273180	rs4869314	rs1046395	G	A	0.00351767	LNPEP	intronic	-	-	-	-
5	96273187	rs4869314	rs1046396	G	A	0.00299741	LNPEP	intronic	-	-	-	-
5	96273298	rs4869314	rs2762	C	T	0.00353187	LNPEP	intronic	-	-	-	-
5	96273767	rs4869314	rs1423566	T	C	0.00392416	LNPEP	intronic	-	-	-	-
5	96274223	rs4869314	rs2910787	C	T	0.0034742	LNPEP	intronic	-	-	-	-
5	96274720	rs4869314	rs2910788	G	T	0.00347593	LNPEP	intronic	-	-	-	-
5	96275413	rs4869314	rs2548516	C	T	0.00389002	LNPEP	intronic	-	-	-	-
5	96276386	rs4869314	rs2910792	A	G	0.00379135	LNPEP	intronic	-	-	-	-
5	96276395	rs4869314	rs2910789	G	C	0.00386409	LNPEP	intronic	-	-	-	-
5	96276877	rs4869314	rs2910687	C	T	0.00290484	LNPEP	intronic	-	-	-	-
5	96277721	rs4869314	rs6887500	G	A	0.00345286	LNPEP	intronic	-	-	-	-
5	96279053	rs4869314	rs13170029	C	T	0.00400611	LNPEP	intronic	-	-	-	-
5	96279490	rs4869314	rs10051637	A	G	0.00399058	LNPEP	intronic	-	-	-	-
5	96281043	rs4869314	rs7726445	A	T	0.00357561	LNPEP	intronic	-	-	-	-
5	96281402	rs4869314	rs10077945	C	T	0.0041953	LNPEP	intronic	-	-	-	-
5	96281469	rs4869314	rs6870825	C	T	0.003374	LNPEP	intronic	-	-	-	-
5	96281662	rs4869314	rs6871162	C	A	0.00346737	LNPEP	intronic	-	-	-	-
5	96283821	rs4869314	rs10061936	T	C	0.0039996	LNPEP	intronic	-	-	-	-
5	96284803	rs4869314	rs10069361	G	A	0.00371778	LNPEP	intronic	-	-	-	-
5	96284892	rs4869314	rs1477364	C	T	0.00320124	LNPEP	intronic	-	-	-	-
5	96285821	rs4869314	rs7733312	C	G	0.00346039	LNPEP	intronic	-	-	-	-
5	96286286	rs4869314	rs7719705	G	A	0.00344668	LNPEP	intronic	-	-	-	-
5	96288138	rs4869314	rs7713127	A	G	0.00609871	LNPEP	intronic	-	-	-	-
5	96288960	rs4869314	rs7731592	G	A	0.00351009	LNPEP	intronic	-	-	-	-
5	96289711	rs4869314	rs7736466	G	C	0.00680888	LNPEP	intronic	-	-	-	-
5	96290230	rs4869314	rs7703341	G	A	0.00345272	LNPEP	intronic	-	-	-	-
5	96293006	rs4869314	rs7716222	C	A	0.00353512	LNPEP	intronic	-	-	-	-
5	96293153	rs4869314	rs4360063	A	G	0.00397654	LNPEP	intronic	-	-	-	-
5	96293816	rs4869314	rs1363974	A	G	0.00398782	LNPEP	intronic	-	-	-	-
5	96293929	rs4869314	rs2351010	G	A	0.00399301	LNPEP	intronic	-	-	-	-
5	96295121	rs4869314	rs3909451	G	T	0.00358398	LNPEP	intronic	-	-	-	-
5	96295810	rs4869314	rs13358339	T	C	0.00358023	LNPEP	intronic	-	-	-	-
5	96297527	rs4869314	rs10058476	T	A	0.00306545	LNPEP	intronic	-	-	-	-
5	96298758	rs4869314	rs1423357	T	A	0.00348381	LNPEP	intronic	-	-	-	General cognitive ability
5	96301142	rs4869314	rs10071975	G	C	0.00648016	LNPEP	intronic	-	-	-	-
5	96303148	rs4869314	rs10076136	G	C	0.00743305	LNPEP	intronic	-	-	-	-
5	96303698	rs4869314	rs1559267	A	T	0.00663605	LNPEP	intronic	-	-	-	-
5	96307158	rs4869314	rs1820149	T	A	0.00666689	LNPEP	intronic	-	-	-	-
5	96307612	rs4869314	rs7700332	G	A	0.00756822	LNPEP	intronic	-	-	-	-
5	96307636	rs4869314	rs12716486	A	G	0.00619281	LNPEP	intronic	-	-	-	-
5	96313108	rs4869314	rs2112974	G	A	0.0062707	LNPEP	intronic	-	-	-	-
5	96314230	rs4869314	rs1544777	A	G	0.00373026	LNPEP	intronic	-	-	-	-
5	96314502	rs4869314	rs2113050	T	G	0.00733874	LNPEP	intronic	-	-	-	-
5	96319491	rs4869314	rs7722694	T	C	0.00671595	LNPEP	intronic	-	-	-	-
5	96319607	rs4869314	rs10476696	T	G	0.00380794	LNPEP	intronic	-	-	-	-
5	96319930	rs4869314	rs6879678	A	C	0.00768257	LNPEP	intronic	-	-	-	-
5	96320411	rs4869314	rs10038651	G	A	0.00381247	LNPEP	intronic	-	-	-	-
5	96320495	rs4869314	rs10044354	C	T	0.00381653	LNPEP	intronic	-	-	-	-
5	96320586	rs4869314	rs9314181	T	C	0.00381682	LNPEP	intronic	-	-	-	-
5	96321887	rs4869314	rs38032	T	C	0.00379201	LNPEP	intronic	-	-	-	-
5	96322136	rs4869314	rs38033	A	G	0.00378258	LNPEP	intronic	-	-	-	Blood protein levels
5	96322419	rs4869314	rs38034	C	T	0.00376276	LNPEP	intronic	-	-	-	-
5	96323280	rs4869314	rs38035	C	T	0.00596885	LNPEP	intronic	-	-	-	-
5	96323503	rs4869314	rs38036	A	G	0.00678863	LNPEP	intronic	-	-	-	-
5	96324199	rs4869314	rs38037	C	T	0.0070827	LNPEP	intronic	-	-	-	-
5	96327138	rs4869314	rs38038	G	A	0.00346799	LNPEP	intronic	-	-	-	-
5	96327289	rs4869314	rs38039	C	T	0.00351972	LNPEP	intronic	-	-	-	-
5	96327663	rs4869314	rs38040	A	G	0.00404423	LNPEP	intronic	-	-	-	-
5	96330302	rs4869314	rs38041	A	G	0.00704598	LNPEP	intronic	-	-	-	-
5	96330966	rs4869314	rs27436	T	C	0.00352774	LNPEP	intronic	-	-	-	-
5	96333334	rs4869314	rs27305	G	A	0.0071049	LNPEP	intronic	-	-	-	-
5	96334558	rs4869314	rs27306	G	T	0.00324808	LNPEP	intronic	-	-	-	-
5	96335350	rs4869314	rs38042	C	T	0.00720121	LNPEP	intronic	-	-	-	-
5	96336791	rs4869314	rs38043	A	G	0.00324117	LNPEP	intronic	-	-	-	-
5	96337649	rs4869314	rs42983	G	C	0.00401684	LNPEP	intronic	-	-	-	-
5	96337790	rs4869314	rs38044	T	C	0.00339778	LNPEP	intronic	-	-	-	-
5	96338505	rs4869314	rs27307	C	G	0.0033957	LNPEP	intronic	-	-	-	-
5	96339273	rs4869314	rs27613	T	G	0.00431987	LNPEP	intronic	-	-	-	-
5	96340616	rs4869314	rs27397	T	G	0.00812216	LNPEP	intronic	-	-	-	-
5	96343552	rs4869314	rs27659	A	G	0.00532519	LNPEP	intronic	-	-	-	-
5	96345739	rs4869314	rs27711	A	G	0.00349559	LNPEP	intronic	-	-	-	-
5	96346278	rs4869314	rs27289	G	T	0.00456981	LNPEP	intronic	-	-	-	-
5	96347775	rs4869314	rs27660	C	G	0.0037241	LNPEP	intronic	-	-	-	-
5	96350088	rs4869314	rs27290	G	A	0.00364635	LNPEP	intronic	-	-	-	-
5	96353223	rs4869314	rs38029	C	G	0.00417165	LNPEP	intronic	-	-	-	Smoking initiation (ever regular vs never regular) (MTAG)
5	96353684	rs4869314	rs38030	C	T	0.00593424	LNPEP	intronic	-	-	-	-
5	96356664	rs4869314	rs31398	G	A	0.00388891	LNPEP	intronic	-	-	-	-
5	96356980	rs4869314	rs27292	A	G	0.0071903	LNPEP	intronic	-	-	-	-
5	96357178	rs4869314	rs27293	A	G	0.00282759	LNPEP	intronic	-	-	-	Juvenile idiopathic arthritis (oligoarticular or rheumatoid factor-negative polyarticular)
5	96357260	rs4869314	rs27294	T	G	0.00386391	LNPEP	intronic	-	-	-	-
5	96358687	rs4869314	rs27295	C	T	0.00425539	LNPEP	intronic	-	-	-	-
5	96359912	rs4869314	rs27747	A	G	0.00676713	LNPEP	intronic	-	-	-	-
5	96361333	rs4869314	rs27621	T	C	0.00545091	LNPEP	intronic	-	-	-	-
5	96361626	rs4869314	rs27296	C	T	0.00546216	LNPEP	intronic	-	-	-	-
5	96362800	rs4869314	rs27298	T	G	0.00387659	LNPEP	intronic	-	-	-	-
5	96363051	rs4869314	rs27299	C	T	0.00543296	LNPEP	intronic	-	-	-	-
5	96363407	rs4869314	rs27300	C	T	0.00381964	LNPEP	intronic	-	-	-	-
5	96364063	rs4869314	rs27712	C	T	0.00288236	LNPEP	intronic	-	-	-	-
5	96367408	rs4869314	rs27998	G	A	0.0037471	LNPEP	UTR3	-	-	-	-
5	96370879	rs4869314	rs248215	G	A	0.0103468	LNPEP	UTR3	-	-	-	-
5	96372165	rs4869314	rs9127	G	A	0.00915946	LNPEP	UTR3	-	-	-	-
6	135624811	rs2614258	rs6931735	G	A	0.00493551	AHI1	intronic	-	-	-	-
6	135626348	rs2614258	rs6928977	T	G	0.0170579	AHI1	intronic	-	-	-	Hodgkin's lymphoma,Nodular sclerosis Hodgkin lymphoma
6	135627369	rs2614258	rs6935146	T	C	0.0060455	AHI1	intronic	-	-	-	-
6	135632649	rs2614258	rs11154799	C	T	0.00464316	AHI1	intronic	-	-	-	-
6	135635100	rs2614258	rs4896143	G	C	0.00616015	AHI1	intronic	-	-	-	-
6	135639644	rs2614258	rs6914831	C	T	0.00464416	AHI1	intronic	-	-	-	Systemic lupus erythematosus,Red cell distribution width
6	135646235	rs2614258	rs9402703	A	G	0.00303052	AHI1	intronic	-	-	-	-
6	135651721	rs2614258	rs6570001	G	C	0.137307	AHI1	intronic	-	-	-	-
6	135653357	rs2614258	rs2614279	A	G	0.0371406	AHI1	intronic	-	-	-	-
6	135656252	rs2614258	rs9321502	C	A	0.021331	AHI1	intronic	-	-	-	-
6	135658514	rs2614258	rs2614275	C	T	0.0104178	AHI1	intronic	-	-	-	-
6	135659194	rs2614258	rs2746420	C	G	0.0116194	AHI1	intronic	-	-	-	-
6	135662372	rs2614258	rs2327613	T	C	0.00641384	AHI1	intronic	-	-	-	-
6	135676404	rs2614258	rs2614257	C	T	0.0106975	AHI1	intronic	-	-	-	-
6	135677202	rs2614258	rs2614258	A	G	0.161811	AHI1	intronic	-	-	-	-
6	135681704	rs2614258	rs2614276	T	C	0.145144	AHI1	intronic	-	-	-	-
6	135687201	rs2614258	rs2746431	C	T	0.035498	AHI1	intronic	-	-	-	-
6	135691516	rs2614258	rs2246943	A	T	0.00518847	AHI1	intronic	-	-	-	White blood cell count
6	135691792	rs2614258	rs2246852	G	A	0.160361	AHI1	intronic	-	-	-	-
6	135692847	rs2614258	rs2614287	G	T	0.00510869	AHI1	intronic	-	-	-	-
6	135696597	rs2614258	rs2746432	C	T	0.0132825	AHI1	intronic	-	-	-	Red blood cell count
6	135700705	rs2614258	rs2746433	T	C	0.00792911	AHI1	intronic	-	-	-	-
6	135707486	rs2614258	rs7773987	C	T	0.00838231	AHI1	intronic	-	-	-	Selective IgA deficiency
6	135709760	rs2614258	rs3827780	G	A	0.00605751	AHI1	intronic	-	-	-	-
6	135716532	rs2614258	rs2614266	A	T	0.00532855	AHI1	intronic	-	-	-	-
6	135718068	rs2614258	rs2746438	T	A	0.00483738	AHI1	intronic	-	-	-	Eczema
6	135721285	rs2614258	rs13208164	G	A	0.0141279	AHI1	intronic	-	-	-	Mean corpuscular hemoglobin
6	135726613	rs2614258	rs2757649	C	A	0.00600513	AHI1	intronic	-	-	-	-
6	135739355	rs2614258	rs11154801	C	A	0.00880328	AHI1	intronic	-	-	-	Systemic lupus erythematosus,Multiple sclerosis
6	135746884	rs2614258	rs7759971	C	T	0.00869372	AHI1	intronic	-	-	-	-
6	135765129	rs2614258	rs717120	T	C	0.00463079	AHI1	intronic	-	-	-	-
6	135793706	rs2614258	rs6908428	A	G	0.00947388	AHI1	intronic	-	-	-	-
6	135797808	rs2614258	rs12206850	T	C	0.00700402	AHI1	intronic	-	-	-	-
6	135798845	rs2614258	rs11154803	C	T	0.00809436	AHI1	intronic	-	-	-	-
6	135804631	rs2614258	rs4526212	C	A	0.00854884	AHI1	intronic	-	-	-	-
6	135818897	rs2614258	rs13197384	C	A	0.00373436	AHI1	UTR5	-	-	-	-
6	135827673	rs2614258	rs7750586	A	G	0.00614973	LINC00271	ncRNA_intronic	-	-	-	-
6	135835901	rs2614258	rs58761508	A	G	0.00605661	LINC00271	ncRNA_intronic	-	-	-	-
6	135836962	rs2614258	rs9385726	T	C	0.00627355	LINC00271	ncRNA_intronic	-	-	-	-
6	135841056	rs2614258	rs9647635	C	A	0.00574206	LINC00271	ncRNA_intronic	-	-	-	-
6	135844359	rs2614258	rs9399148	T	A	0.00393549	LINC00271	ncRNA_intronic	-	-	-	-
6	135873721	rs2614258	rs11154806	G	T	0.00329541	LINC00271	ncRNA_intronic	-	-	-	-
10	6050292	rs706778	rs11256313	G	A	0.0665802	IL15RA;IL2RA (dist=29588;dist=2363)	intergenic	-	-	-	-
10	6069561	rs706778	rs12722563	G	A	0.0375418	IL2RA	intronic	-	-	-	-
10	6070276	rs706778	rs12722558	A	T	0.0173259	IL2RA	intronic	-	-	-	-
10	6071347	rs706778	rs12722552	C	T	0.0394536	IL2RA	intronic	-	-	-	-
10	6078553	rs706778	rs12722522	G	A	0.0206902	IL2RA	intronic	-	-	-	-
10	6088743	rs706778	rs12722508	A	T	0.0577142	IL2RA	intronic	-	-	-	-
10	6089841	rs706778	rs7909519	T	G	0.0718669	IL2RA	intronic	-	-	-	Juvenile idiopathic arthritis (oligoarticular or rheumatoid factor-negative polyarticular)
10	6094697	rs706778	rs61839660	C	T	0.0407004	IL2RA	intronic	-	-	-	Crohn's disease,Allergic disease (asthma, hay fever or eczema),Systemic lupus erythematosus,Lymphocyte percentage of white cells,Eczema,Chronic inflammatory diseases (ankylosing spondylitis, Crohn's disease, psoriasis, primary sclerosing cholangitis, ulcerative colitis) (pleiotropy),Type 1 diabetes,Asthma or allergic disease (pleiotropy)
10	6096667	rs706778	rs12722496	A	G	0.114191	IL2RA	intronic	-	-	-	-
10	6097283	rs706778	rs12722495	T	C	0.118757	IL2RA	intronic	-	-	-	Type 1 diabetes
10	6098949	rs706778	rs706778	C	T	0.0411486	IL2RA	intronic	-	-	-	Autoimmune traits,Pediatric autoimmune diseases,Rheumatoid arthritis
10	6100725	rs706778	rs3134883	G	A	0.0171673	IL2RA	intronic	-	-	-	-
10	6101129	rs706778	rs3118469	A	T	0.0140585	IL2RA	intronic	-	-	-	White blood cell count
10	6101791	rs706778	rs12722490	C	T	0.0105537	IL2RA	intronic	-	-	-	-
10	6102757	rs706778	rs3118471	A	G	0.019396	IL2RA	intronic	-	-	-	Chronic inflammatory diseases (ankylosing spondylitis, Crohn's disease, psoriasis, primary sclerosing cholangitis, ulcerative colitis) (pleiotropy)
10	6107007	rs706778	rs7907829	G	T	0.00912712	IL2RA;RBM17 (dist=2674;dist=23990)	intergenic	-	-	-	-
10	6108439	rs706778	rs4147359	G	A	0.0113075	IL2RA;RBM17 (dist=4106;dist=22558)	intergenic	-	-	-	Primary sclerosing cholangitis
10	6109676	rs706778	rs41295049	G	A	0.0258485	IL2RA;RBM17 (dist=5343;dist=21321)	intergenic	-	-	-	-
10	6111993	rs706778	rs61839672	G	A	0.0294531	IL2RA;RBM17 (dist=7660;dist=19004)	intergenic	-	-	-	-
10	6114660	rs706778	rs41295061	C	A	0.0274235	IL2RA;RBM17 (dist=10327;dist=16337)	intergenic	-	-	-	-
10	6115204	rs706778	rs41295063	A	G	0.0347967	IL2RA;RBM17 (dist=10871;dist=15793)	intergenic	-	-	-	-
10	6115639	rs706778	rs62626322	T	G	0.0215398	IL2RA;RBM17 (dist=11306;dist=15358)	intergenic	-	-	-	Asthma
10	6116975	rs706778	rs41295065	G	A	0.0267249	IL2RA;RBM17 (dist=12642;dist=14022)	intergenic	-	-	-	-
10	6118111	rs706778	rs41295071	C	T	0.0184236	IL2RA;RBM17 (dist=13778;dist=12886)	intergenic	-	-	-	-
10	6119234	rs706778	rs41295081	C	T	0.0146291	IL2RA;RBM17 (dist=14901;dist=11763)	intergenic	-	-	-	-
10	6122382	rs706778	rs11256611	C	A	0.00845036	IL2RA;RBM17 (dist=18049;dist=8615)	intergenic	-	-	-	-
10	6123113	rs706778	rs12254050	A	G	0.0112935	IL2RA;RBM17 (dist=18780;dist=7884)	intergenic	-	-	-	-
10	6123329	rs706778	rs41295113	G	A	0.0127225	IL2RA;RBM17 (dist=18996;dist=7668)	intergenic	-	-	-	-
10	6123495	rs706778	rs12251307	C	T	0.00852053	IL2RA;RBM17 (dist=19162;dist=7502)	intergenic	-	-	-	Type 1 diabetes
10	6123716	rs706778	rs61839680	C	T	0.0107041	IL2RA;RBM17 (dist=19383;dist=7281)	intergenic	-	-	-	-
10	90741615	rs7082720	rs7082101	C	A	0.0648307	ACTA2	intronic	-	-	-	-
10	90741955	rs7082720	rs7069841	T	C	0.0649314	ACTA2	intronic	-	-	-	-
10	90742049	rs7082720	rs7082720	C	T	0.0650861	ACTA2	intronic	-	-	-	-
10	90743197	rs7082720	rs7910660	G	A	0.0555339	ACTA2	intronic	-	-	-	-
10	90743341	rs7082720	rs7910825	G	A	0.0557555	ACTA2	intronic	-	-	-	-
10	90746360	rs7082720	rs1926201	G	C	0.0587462	ACTA2	intronic	-	-	-	-
10	90746533	rs7082720	rs1926200	G	A	0.0585964	ACTA2	intronic	-	-	-	-
10	90746660	rs7082720	rs1926199	G	T	0.0584536	ACTA2	intronic	-	-	-	-
10	90747447	rs7082720	rs7914490	A	G	0.0602032	ACTA2	intronic	-	-	-	-
10	90748626	rs7082720	rs1926197	A	G	0.0585076	ACTA2	intronic	-	-	-	-
10	90749963	rs7082720	rs1800682	A	G	0.0498067	ACTA2	intronic	-	-	-	Chronic lymphocytic leukemia,Chronic inflammatory diseases (ankylosing spondylitis, Crohn's disease, psoriasis, primary sclerosing cholangitis, ulcerative colitis) (pleiotropy)
10	90751516	rs7082720	rs1324551	C	T	0.0231136	FAS-AS1	ncRNA_exonic	-	-	-	-
10	90752018	rs7082720	rs6586163	A	C	0.0229053	FAS-AS1	ncRNA_exonic	-	-	-	Chronic lymphocytic leukemia
10	90752031	rs7082720	rs6586164	T	A	0.0228487	FAS-AS1	ncRNA_exonic	-	-	-	-
10	90752616	rs7082720	rs3824729	A	G	0.0226309	FAS-AS1	ncRNA_exonic	-	-	-	-
10	90753038	rs7082720	rs10887877	A	G	0.0225416	FAS	intronic	-	-	-	-
10	90753260	rs7082720	rs7097572	T	C	0.0209883	FAS	intronic	-	-	-	-
10	90753748	rs7082720	rs1926196	T	C	0.0206867	FAS	intronic	-	-	-	-
10	90753758	rs7082720	rs1926195	G	A	0.0206617	FAS	intronic	-	-	-	-
10	90754607	rs7082720	rs7897395	T	C	0.0198533	FAS	intronic	-	-	-	Red blood cell count
10	90754909	rs7082720	rs7069061	A	G	0.0210853	FAS	intronic	-	-	-	-
10	90754953	rs7082720	rs7072828	T	G	0.0209182	FAS	intronic	-	-	-	-
10	90755056	rs7082720	rs6586165	T	A	0.0209062	FAS	intronic	-	-	-	-
10	90756065	rs7082720	rs6586166	C	T	0.0190332	FAS	intronic	-	-	-	-
10	90756146	rs7082720	rs6586167	T	G	0.0184006	FAS	intronic	-	-	-	-
10	90764891	rs7082720	rs9658742	G	C	0.00504035	FAS	intronic	-	-	-	-
12	111833788	rs4766578	rs10774624	G	A	0.07167	PHETA1;SH2B3 (dist=26889;dist=9964)	intergenic	-	-	-	Eosinophil counts,Intraocular pressure,Monokine induced by gamma interferon levels,Systolic blood pressure,Rheumatoid arthritis,Vitiligo,Interferon gamma-induced protein 10 levels
12	111865049	rs4766578	rs7310615	C	G	0.185099	SH2B3	intronic	-	-	-	Mean arterial pressure x alcohol consumption interaction (2df test),LDL cholesterol levels x alcohol consumption (regular vs non-regular drinkers) interaction (2df),Systolic blood pressure x alcohol consumption (light vs heavy) interaction (2df test),Autoimmune traits,HDL cholesterol levels x alcohol consumption (drinkers vs non-drinkers) interaction (2df),HDL cholesterol levels in current drinke…
12	111884608	rs4766578	rs3184504	T	C	0.0877316	SH2B3	exonic	nonsynonymous SNV	-1.068	0.012	Celiac disease,Neutrophil count,Tonsillectomy,Colorectal cancer,Medication use (thyroid preparations),Cancer (pleiotropy),Colorectal or endometrial cancer,Hematocrit,Ischemic stroke (large artery atherosclerosis),Eosinophil counts,Granulocyte count,Endometrial cancer,Coronary heart disease,Birth weight,Blood protein levels,Height,Offspring birth weight,Diastolic blood pressure (cigarette smoking …
12	111904371	rs4766578	rs4766578	T	A	0.207381	ATXN2	intronic	-	-	-	High light scatter reticulocyte count,HDL cholesterol,Reaction time,Reticulocyte fraction of red cells,Smoking initiation (ever regular vs never regular),Coronary artery disease,High light scatter reticulocyte percentage of red cells,Sjogren's syndrome,Vitiligo,Immature fraction of reticulocytes
12	111910219	rs4766578	rs10774625	A	G	0.184023	ATXN2	intronic	-	-	-	Urate levels,Asthma (childhood onset),Retinal vascular caliber,Systemic lupus erythematosus,Glycated hemoglobin levels,Asthma (age of onset),Left ventricle diastolic internal dimension,Coronary artery disease (myocardial infarction, percutaneous transluminal coronary angioplasty, coronary artery bypass grafting, angina or chromic ischemic heart disease),Estimated glomerular filtration rate,Hypoth…
12	111932800	rs4766578	rs7137828	C	T	0.105984	ATXN2	intronic	-	-	-	Mean arterial pressure x alcohol consumption interaction (2df test),Allergic disease (asthma, hay fever or eczema),Parental longevity (mother's attained age),Parental longevity (both parents in top 10%),Parental longevity (combined parental age at death),Diastolic blood pressure x alcohol consumption (light vs heavy) interaction (2df test),Systolic blood pressure,Parental longevity (combined pare…
12	111973358	rs4766578	rs597808	A	G	0.0637341	ATXN2	intronic	-	-	-	Colorectal cancer,Gastroesophageal reflux disease,Colorectal cancer or advanced adenoma,Systemic lupus erythematosus,Waist-hip ratio,Diastolic blood pressure x alcohol consumption interaction (2df test),Systolic blood pressure x alcohol consumption interaction (2df test),Smoking status (ever vs never smokers),Mean corpuscular hemoglobin,Hypothyroidism
12	112007756	rs4766578	rs653178	C	T	0.0389846	ATXN2	intronic	-	-	-	Celiac disease,Sum eosinophil basophil counts,Tonsillectomy,Crohn's disease,Peripheral artery disease,Urate levels,Eosinophil percentage of granulocytes,Eosinophil counts,Eosinophil percentage of white cells,Neutrophil percentage of granulocytes,Alopecia areata,Systemic lupus erythematosus,Mean arterial pressure,LDL cholesterol,Thyroid peroxidase antibody levels,Eczema,Celiac disease or Rheumatoi…
12	112883476	rs4766578	rs11066309	G	A	0.0171337	PTPN11	intronic	-	-	-	Medication use (agents acting on the renin-angiotensin system),Medication use (diuretics),Parental longevity (combined parental attained age, Martingale residuals)
13	42951449	rs12430303	rs9533090	C	T	0.00180709	AKAP11;LINC02341 (dist=54052;dist=47579)	intergenic	-	-	-	Bone mineral density,Total body bone mineral density (age over 60),Bone mineral density (spine),Lumbar spine bone mineral density,Serum alkaline phosphatase levels
13	42952145	rs12430303	rs9594738	C	T	0.00193661	AKAP11;LINC02341 (dist=54748;dist=46883)	intergenic	-	-	-	Medication use (drugs affecting bone structure and mineralization),Total body bone mineral density,Bone mineral density,Heel bone mineral density,Bone mineral density (hip)
13	42957324	rs12430303	rs35406824	G	A	0.00107874	AKAP11;LINC02341 (dist=59927;dist=41704)	intergenic	-	-	-	-
13	42957732	rs12430303	rs61960917	A	G	0.00107598	AKAP11;LINC02341 (dist=60335;dist=41296)	intergenic	-	-	-	-
13	42958193	rs12430303	rs56737241	C	A	0.00107759	AKAP11;LINC02341 (dist=60796;dist=40835)	intergenic	-	-	-	-
13	42964518	rs12430303	rs12870488	C	T	0.00107721	AKAP11;LINC02341 (dist=67121;dist=34510)	intergenic	-	-	-	-
13	42964565	rs12430303	rs12870510	C	T	0.00107655	AKAP11;LINC02341 (dist=67168;dist=34463)	intergenic	-	-	-	-
13	42965694	rs12430303	rs8001611	C	T	0.001346	AKAP11;LINC02341 (dist=68297;dist=33334)	intergenic	-	-	-	Total body bone mineral density (age 30-45),Bone mineral density
13	42965837	rs12430303	rs9533094	A	G	0.00122143	AKAP11;LINC02341 (dist=68440;dist=33191)	intergenic	-	-	-	-
13	42969049	rs12430303	rs9533095	G	T	0.00115683	AKAP11;LINC02341 (dist=71652;dist=29979)	intergenic	-	-	-	Bone mineral density,Total body bone mineral density (age 45-60)
13	42988546	rs12430303	rs7328203	T	G	0.00217687	AKAP11;LINC02341 (dist=91149;dist=10482)	intergenic	-	-	-	Allergic rhinitis
13	42988924	rs12430303	rs7327510	A	G	0.0193332	AKAP11;LINC02341 (dist=91527;dist=10104)	intergenic	-	-	-	-
13	42989660	rs12430303	rs9594746	T	C	0.0244747	AKAP11;LINC02341 (dist=92263;dist=9368)	intergenic	-	-	-	-
13	42991456	rs12430303	rs67190063	G	C	0.0779826	AKAP11;LINC02341 (dist=94059;dist=7572)	intergenic	-	-	-	-
13	42992135	rs12430303	rs9525619	C	T	0.0775672	AKAP11;LINC02341 (dist=94738;dist=6893)	intergenic	-	-	-	-
13	42996548	rs12430303	rs9533100	G	T	0.0764614	AKAP11;LINC02341 (dist=99151;dist=2480)	intergenic	-	-	-	Tonsillectomy,Medication use (thyroid preparations)
13	43005273	rs12430303	rs4942119	T	G	0.00124624	LINC02341	ncRNA_intronic	-	-	-	-
13	43005533	rs12430303	rs4942120	G	A	0.00122465	LINC02341	ncRNA_intronic	-	-	-	-
13	43007194	rs12430303	rs2324873	C	T	0.00131085	LINC02341	ncRNA_intronic	-	-	-	Heel bone mineral density
13	43008177	rs12430303	rs4941428	A	G	0.001312	LINC02341	ncRNA_intronic	-	-	-	-
13	43017895	rs12430303	rs9533104	G	C	0.0256832	LINC02341	ncRNA_intronic	-	-	-	-
13	43018030	rs12430303	rs9525625	T	C	0.0466422	LINC02341	ncRNA_intronic	-	-	-	Crohn's disease,Inflammatory bowel disease
13	43021639	rs12430303	rs2147160	C	A	0.00157055	LINC02341	ncRNA_intronic	-	-	-	-
13	43024710	rs12430303	rs9533108	C	T	0.0248577	LINC02341	ncRNA_intronic	-	-	-	-
13	43026661	rs12430303	rs1830790	G	A	0.0458056	LINC02341	ncRNA_intronic	-	-	-	Lymphocyte percentage of white cells
13	43032027	rs12430303	rs12430303	T	C	0.0784603	LINC02341	ncRNA_intronic	-	-	-	-
13	43032038	rs12430303	rs75172178	T	C	0.0197275	LINC02341	ncRNA_intronic	-	-	-	-
13	43032593	rs12430303	rs9594759	C	T	0.00576897	LINC02341	ncRNA_intronic	-	-	-	Bone mineral density (spine)
13	43034968	rs12430303	rs1853573	G	C	0.0200276	LINC02341	ncRNA_intronic	-	-	-	-
13	43037240	rs12430303	rs9533110	A	C	0.00569678	LINC02341	ncRNA_intronic	-	-	-	-
13	43038304	rs12430303	rs55868328	A	T	0.005688	LINC02341	ncRNA_intronic	-	-	-	-
13	43039673	rs12430303	rs4512994	A	C	0.0444182	LINC02341	ncRNA_intronic	-	-	-	-
13	43040043	rs12430303	rs9594766	G	A	0.0442998	LINC02341	ncRNA_intronic	-	-	-	-
13	43042276	rs12430303	rs7331068	G	A	0.00561665	LINC02341	ncRNA_intronic	-	-	-	-
13	43043246	rs12430303	rs12428853	A	G	0.0435157	LINC02341	ncRNA_intronic	-	-	-	-
13	43043595	rs12430303	rs12428878	A	G	0.0439557	LINC02341	ncRNA_intronic	-	-	-	-
13	43044946	rs12430303	rs7990020	A	C	0.0112369	LINC02341	ncRNA_intronic	-	-	-	-
13	43046036	rs12430303	rs2093816	C	T	0.0111756	LINC02341	ncRNA_intronic	-	-	-	Autoimmune traits
13	43046812	rs12430303	rs9533117	A	T	0.00104613	LINC02341	ncRNA_intronic	-	-	-	-
13	43047260	rs12430303	rs9533118	G	A	0.00524865	LINC02341	ncRNA_intronic	-	-	-	-
13	43049482	rs12430303	rs9594768	C	A	0.0421922	LINC02341	ncRNA_intronic	-	-	-	-
13	43050280	rs12430303	rs34335227	A	G	0.0420392	LINC02341	ncRNA_intronic	-	-	-	-
13	43052880	rs12430303	rs2062305	G	A	0.0408568	LINC02341	ncRNA_intronic	-	-	-	Crohn's disease
13	43055002	rs12430303	rs9533122	A	G	0.0380257	LINC02341	ncRNA_intronic	-	-	-	-
13	43057549	rs12430303	rs1351832	T	C	0.001484	LINC02341	ncRNA_intronic	-	-	-	-
14	69241170	rs1051533	rs144428997	G	C	0.00567774	RAD51B;ZFP36L1 (dist=91347;dist=13202)	intergenic	-	-	-	-
14	69241939	rs1051533	rs72731547	A	T	0.00577756	RAD51B;ZFP36L1 (dist=92116;dist=12433)	intergenic	-	-	-	-
14	69242030	rs1051533	rs56020080	A	G	0.005762	RAD51B;ZFP36L1 (dist=92207;dist=12342)	intergenic	-	-	-	-
14	69243398	rs1051533	rs72731549	G	A	0.00620968	RAD51B;ZFP36L1 (dist=93575;dist=10974)	intergenic	-	-	-	-
14	69244033	rs1051533	rs55814645	G	A	0.00617293	RAD51B;ZFP36L1 (dist=94210;dist=10339)	intergenic	-	-	-	-
14	69246033	rs1051533	rs8013475	A	G	0.00936053	RAD51B;ZFP36L1 (dist=96210;dist=8339)	intergenic	-	-	-	-
14	69247480	rs1051533	rs56119720	G	A	0.00750048	RAD51B;ZFP36L1 (dist=97657;dist=6892)	intergenic	-	-	-	-
14	69247948	rs1051533	rs56232028	G	A	0.0104881	RAD51B;ZFP36L1 (dist=98125;dist=6424)	intergenic	-	-	-	Hair color
14	69248257	rs1051533	rs72731550	C	T	0.00783911	RAD51B;ZFP36L1 (dist=98434;dist=6115)	intergenic	-	-	-	-
14	69248855	rs1051533	rs72731551	T	G	0.0144513	RAD51B;ZFP36L1 (dist=99032;dist=5517)	intergenic	-	-	-	-
14	69251498	rs1051533	rs12147199	C	T	0.0169199	RAD51B;ZFP36L1 (dist=101675;dist=2874)	intergenic	-	-	-	-
14	69259406	rs1051533	rs11847049	C	G	0.115144	ZFP36L1	intronic	-	-	-	-
14	69259502	rs1051533	rs11851414	T	C	0.116629	ZFP36L1	intronic	-	-	-	Celiac disease
14	69259662	rs1051533	rs1051533	C	A	0.117262	ZFP36L1	exonic	synonymous SNV	-	-	-
14	69260028	rs1051533	rs57786342	G	A	0.0574735	ZFP36L1	UTR5	-	-	-	Diastolic blood pressure,Macrophage inflammatory protein 1a levels
14	69260371	rs1051533	rs72731554	T	A	0.0579474	ZFP36L1	UTR5	-	-	-	-
14	69265091	rs1051533	rs12147461	G	A	0.0455731	ZFP36L1;ACTN1 (dist=2131;dist=75749)	intergenic	-	-	-	-
14	69267271	rs1051533	rs4902649	C	T	0.106454	ZFP36L1;ACTN1 (dist=4311;dist=73569)	intergenic	-	-	-	-
14	69268010	rs1051533	rs2164627	C	G	0.0353973	ZFP36L1;ACTN1 (dist=5050;dist=72830)	intergenic	-	-	-	-
14	69271969	rs1051533	rs971290	C	A	0.087483	ZFP36L1;ACTN1 (dist=9009;dist=68871)	intergenic	-	-	-	Celiac disease
14	69277341	rs1051533	rs8019383	A	G	0.00805319	ZFP36L1;ACTN1 (dist=14381;dist=63499)	intergenic	-	-	-	-
14	69277800	rs1051533	rs10139199	G	T	0.0082963	ZFP36L1;ACTN1 (dist=14840;dist=63040)	intergenic	-	-	-	-
14	69278204	rs1051533	rs4899260	C	T	0.00839683	ZFP36L1;ACTN1 (dist=15244;dist=62636)	intergenic	-	-	-	Celiac disease,Mean arterial pressure
14	69280158	rs1051533	rs72731564	C	T	0.0207634	ZFP36L1;ACTN1 (dist=17198;dist=60682)	intergenic	-	-	-	-
14	69280309	rs1051533	rs4902652	C	T	0.00854458	ZFP36L1;ACTN1 (dist=17349;dist=60531)	intergenic	-	-	-	-
14	69281448	rs1051533	rs72731565	G	A	0.0224934	ZFP36L1;ACTN1 (dist=18488;dist=59392)	intergenic	-	-	-	-
14	69282512	rs1051533	rs55885232	G	T	0.0254268	ZFP36L1;ACTN1 (dist=19552;dist=58328)	intergenic	-	-	-	-
14	69283375	rs1051533	rs4899261	C	T	0.00858367	ZFP36L1;ACTN1 (dist=20415;dist=57465)	intergenic	-	-	-	-
14	69283545	rs1051533	rs4899262	G	A	0.00825054	ZFP36L1;ACTN1 (dist=20585;dist=57295)	intergenic	-	-	-	-
16	28485141	rs497523	rs149299	T	C	0.00139128	CLN3	intronic	-	-	-	-
16	28488369	rs497523	rs181195	A	T	0.0013511	CLN3	UTR3	-	-	-	-
16	28489342	rs497523	rs28374519	G	A	0.0841775	CLN3	intronic	-	-	-	General cognitive ability,Intelligence (MTAG)
16	28492510	rs497523	rs151303	C	A	0.00133775	CLN3	intronic	-	-	-	-
16	28510393	rs497523	rs40834	C	T	0.00212805	APOBR;IL27 (dist=290)	downstream	-	-	-	-
16	28510845	rs497523	rs40837	A	G	0.0021643	IL27	UTR3	-	-	-	-
16	28512371	rs497523	rs181203	A	C	0.00298893	IL27	intronic	-	-	-	-
16	28513129	rs497523	rs181205	T	C	0.00230483	IL27	intronic	-	-	-	-
16	28513403	rs497523	rs181206	A	G	0.00489226	IL27	exonic	nonsynonymous SNV	3.878	23.5	Red cell distribution width
16	28513530	rs497523	rs181207	C	T	0.00242309	IL27	intronic	-	-	-	-
16	28514854	rs497523	rs181209	G	T	0.00343715	IL27	intronic	-	-	-	Blood protein levels
16	28517709	rs497523	rs26528	T	C	0.0022983	IL27	intronic	-	-	-	Crohn's disease,Ulcerative colitis,Chronic inflammatory diseases (ankylosing spondylitis, Crohn's disease, psoriasis, primary sclerosing cholangitis, ulcerative colitis) (pleiotropy),Inflammatory bowel disease
16	28519096	rs497523	rs153109	T	C	0.00223896	IL27 (dist=941)	upstream	-	-	-	-
16	28522590	rs497523	rs111720341	C	A	0.00786372	IL27;NUPR1 (dist=4435;dist=21439)	intergenic	-	-	-	-
16	28523144	rs497523	rs56354901	T	C	0.00425909	IL27;NUPR1 (dist=4989;dist=20885)	intergenic	-	-	-	Crohn's disease,Intelligence
16	28524612	rs497523	rs240707	C	G	0.00222271	IL27;NUPR1 (dist=6457;dist=19417)	intergenic	-	-	-	Intelligence (MTAG)
16	28527221	rs497523	rs62034318	C	T	0.00223879	IL27;NUPR1 (dist=9066;dist=16808)	intergenic	-	-	-	Intelligence (MTAG)
16	28527326	rs497523	rs79046494	G	A	0.00224788	IL27;NUPR1 (dist=9171;dist=16703)	intergenic	-	-	-	General cognitive ability
16	28528623	rs497523	rs153103	T	C	0.00233704	IL27;NUPR1 (dist=10468;dist=15406)	intergenic	-	-	-	Intelligence
16	28528781	rs497523	rs28449958	G	A	0.00430223	IL27;NUPR1 (dist=10626;dist=15248)	intergenic	-	-	-	Crohn's disease,Inflammatory bowel disease
16	28531287	rs497523	rs4787458	A	G	0.00384933	IL27;NUPR1 (dist=13132;dist=12742)	intergenic	-	-	-	-
16	28535834	rs497523	rs62034322	G	A	0.00273438	IL27;NUPR1 (dist=17679;dist=8195)	intergenic	-	-	-	-
16	28538640	rs497523	rs62034325	A	G	0.00441501	IL27;NUPR1 (dist=20485;dist=5389)	intergenic	-	-	-	Body mass index
16	28542172	rs497523	rs231977	T	C	0.0512732	IL27;NUPR1 (dist=24017;dist=1857)	intergenic	-	-	-	-
16	28545587	rs497523	rs231976	G	C	0.0435079	NUPR1	UTR3	-	-	-	-
16	28549823	rs497523	rs151226	A	C	0.0393999	NUPR1	intronic	-	-	-	-
16	28550667	rs497523	rs3785354	C	T	0.0144378	NUPR1 (dist=372)	upstream	-	-	-	-
16	28554108	rs497523	rs1074631	G	A	0.0112021	NUPR1;SGF29 (dist=3813;dist=11133)	intergenic	-	-	-	-
16	28555400	rs497523	rs4787457	A	G	0.0130718	NUPR1;SGF29 (dist=5105;dist=9841)	intergenic	-	-	-	Educational attainment (years of education),Educational attainment (MTAG)
16	28555590	rs497523	rs151321	C	T	0.0364528	NUPR1;SGF29 (dist=5295;dist=9651)	intergenic	-	-	-	-
16	28556147	rs497523	rs4788081	T	C	0.0111902	NUPR1;SGF29 (dist=5852;dist=9094)	intergenic	-	-	-	-
16	28558081	rs497523	rs4788080	C	T	0.0128648	NUPR1;SGF29 (dist=7786;dist=7160)	intergenic	-	-	-	-
16	28559363	rs497523	rs4788079	C	A	0.0134315	NUPR1;SGF29 (dist=9068;dist=5878)	intergenic	-	-	-	-
16	28559573	rs497523	rs4787456	C	T	0.0129201	NUPR1;SGF29 (dist=9278;dist=5668)	intergenic	-	-	-	-
16	28559981	rs497523	rs4788078	G	A	0.0126732	NUPR1;SGF29 (dist=9686;dist=5260)	intergenic	-	-	-	-
16	28561581	rs497523	rs149278	C	T	0.0357587	NUPR1;SGF29 (dist=11286;dist=3660)	intergenic	-	-	-	-
16	28562256	rs497523	rs62034350	A	G	0.0100671	NUPR1;SGF29 (dist=11961;dist=2985)	intergenic	-	-	-	-
16	28563026	rs497523	rs151228	A	G	0.0370288	NUPR1;SGF29 (dist=12731;dist=2215)	intergenic	-	-	-	-
16	28565489	rs497523	rs62034351	G	A	0.0080919	SGF29	intronic	-	-	-	-
16	28565953	rs497523	rs7187604	A	G	0.00989367	SGF29	intronic	-	-	-	-
16	28567754	rs497523	rs112517029	C	T	0.0106393	SGF29	intronic	-	-	-	-
16	28569764	rs497523	rs4788077	G	C	0.00740962	SGF29	intronic	-	-	-	-
16	28570005	rs497523	rs4788076	C	T	0.0108672	SGF29	intronic	-	-	-	-
16	28574615	rs497523	rs480400	A	G	0.0408765	SGF29	intronic	-	-	-	Intelligence (MTAG)
16	28577931	rs497523	rs497523	T	C	0.00749529	SGF29	intronic	-	-	-	General cognitive ability
16	28580333	rs497523	rs151232	T	C	0.0270078	SGF29	intronic	-	-	-	-
16	28580685	rs497523	rs56272201	A	G	0.00642356	SGF29	intronic	-	-	-	-
16	28580829	rs497523	rs56396270	C	T	0.00871879	SGF29	intronic	-	-	-	-
16	28581038	rs497523	rs62034355	G	C	0.0070155	SGF29	intronic	-	-	-	-
16	28582142	rs497523	rs193628	G	T	0.02698	SGF29	intronic	-	-	-	Intelligence
16	28582849	rs497523	rs151231	A	G	0.0252006	SGF29	intronic	-	-	-	General cognitive ability
16	28582941	rs497523	rs12447461	C	A	0.00171481	SGF29	intronic	-	-	-	-
16	28583362	rs497523	rs112191041	A	G	0.00172108	SGF29	intronic	-	-	-	-
16	28583610	rs497523	rs111693583	C	T	0.00172104	SGF29	intronic	-	-	-	-
16	28583865	rs497523	rs11074911	C	T	0.00171517	SGF29	intronic	-	-	-	-
16	28585636	rs497523	rs56209193	C	T	0.00154726	SGF29	intronic	-	-	-	-
16	28586127	rs497523	rs7193402	T	C	0.00848021	SGF29	intronic	-	-	-	Eczema
16	28587389	rs497523	rs7186573	T	C	0.00163463	SGF29	intronic	-	-	-	-
16	28587597	rs497523	rs62034358	G	T	0.00834745	SGF29	intronic	-	-	-	-
16	28588049	rs497523	rs12445823	A	C	0.00812984	SGF29	intronic	-	-	-	-
16	28588395	rs497523	rs12445744	A	C	0.00831017	SGF29	intronic	-	-	-	-
16	28588443	rs497523	rs12448429	C	T	0.00164812	SGF29	intronic	-	-	-	-
16	28589455	rs497523	rs4787455	G	A	0.00823021	SGF29	intronic	-	-	-	-
16	28590862	rs497523	rs112047757	C	T	0.00155609	SGF29	intronic	-	-	-	-
16	28590989	rs497523	rs112831778	C	T	0.00635729	SGF29	intronic	-	-	-	-
16	28593347	rs497523	rs17707300	T	C	0.00153787	SGF29	intronic	-	-	-	Chronic obstructive pulmonary disease
16	28593597	rs497523	rs4788074	G	A	0.00780547	SGF29	intronic	-	-	-	-
16	28594549	rs497523	rs4788073	A	G	0.00164447	SGF29	intronic	-	-	-	-
16	28595700	rs497523	rs17640009	A	G	0.00160443	SGF29	intronic	-	-	-	-
16	28595810	rs497523	rs75539558	C	G	0.00159584	SGF29	intronic	-	-	-	Allergic disease (asthma, hay fever or eczema)
16	28599411	rs497523	rs55792032	A	G	0.00158859	SGF29	intronic	-	-	-	-
16	28600091	rs497523	rs62034359	C	T	0.00877964	SGF29	intronic	-	-	-	-
16	28603168	rs497523	rs2077031	T	A	0.00860921	SGF29;SULT1A2 (dist=96)	downstream	-	-	-	-
16	28603335	rs497523	rs762634	T	C	0.00647309	SULT1A2	UTR3	-	-	-	-
16	28603342	rs497523	rs710410	A	G	0.00686013	SULT1A2	UTR3	-	-	-	-
16	28603655	rs497523	rs1059491	T	G	0.00852839	SULT1A2	exonic	nonsynonymous SNV	5.402	26	-
16	28604686	rs497523	rs3743963	A	G	0.0151214	SULT1A2	intronic	-	-	-	-
16	28605915	rs497523	rs62031560	T	A	0.00166846	SULT1A2	intronic	-	-	-	-
16	28606160	rs497523	rs113208333	G	T	0.00166435	SULT1A2	intronic	-	-	-	-
16	28607070	rs497523	rs4149406	A	G	0.00165552	SULT1A2	intronic	-	-	-	-
16	28607532	rs497523	rs4115668	G	A	0.00735411	SULT1A2	UTR5	-	-	-	-
16	28608230	rs497523	rs743590	G	A	0.0016425	SULT1A2	intronic	-	-	-	-
16	28608341	rs497523	rs762633	T	C	0.00835014	SULT1A2	UTR5	-	-	-	-
16	28608746	rs497523	rs35175818	A	C	0.00992811	SULT1A2 (dist=355)	upstream	-	-	-	-
16	28608938	rs497523	rs4149398	C	G	0.00917211	SULT1A2 (dist=547)	upstream	-	-	-	-
16	28609329	rs497523	rs62031562	A	T	0.00894052	SULT1A2 (dist=938)	upstream	-	-	-	-
16	28609963	rs497523	rs4787453	C	G	0.0175042	SULT1A2;SULT1A1 (dist=1572;dist=6945)	intergenic	-	-	-	-
16	28614488	rs497523	rs7192601	C	T	0.0161094	SULT1A2;SULT1A1 (dist=6097;dist=2420)	intergenic	-	-	-	-
16	28617128	rs497523	rs6839	T	C	0.00236603	SULT1A1	UTR3	-	-	-	-
16	28617514	rs497523	rs1042028	C	T	0.00711337	SULT1A1	exonic	nonsynonymous SNV	4.269	23.9	-
16	28618068	rs497523	rs74752114	G	A	0.0051672	SULT1A1	intronic	-	-	-	-
16	28618545	rs497523	rs2925624	G	T	0.00256791	SULT1A1	intronic	-	-	-	-
16	28620800	rs497523	rs3760091	C	G	0.00349818	SULT1A1	intronic	-	-	-	Obesity (extreme),Risk-taking tendency (4-domain principal component model)
16	28626966	rs497523	rs28729187	T	C	0.00155956	SULT1A1	intronic	-	-	-	-
16	28627004	rs497523	rs28480369	T	C	0.00157577	SULT1A1	intronic	-	-	-	-
16	28627063	rs497523	rs28676837	C	T	0.00159205	SULT1A1	intronic	-	-	-	-
16	28629300	rs497523	rs6498089	C	T	0.00155777	SULT1A1	intronic	-	-	-	-
16	28643300	rs497523	rs4788061	T	G	0.00135592	SULT1A1;NPIPB8 (dist=8393;dist=6382)	intergenic	-	-	-	-
16	28644980	rs497523	rs9929198	G	A	0.00195797	SULT1A1;NPIPB8 (dist=10073;dist=4702)	intergenic	-	-	-	-
16	28647568	rs497523	rs3987654	T	C	0.002235	SULT1A1;NPIPB8 (dist=12661;dist=2114)	intergenic	-	-	-	-
16	28651732	rs497523	rs72793807	C	T	0.00133331	NPIPB8	intronic	-	-	-	General cognitive ability
18	12751402	rs9960807	rs7229751	C	T	0.0156086	LINC01882;PTPN2 (dist=1981;dist=34075)	intergenic	-	-	-	-
18	12752446	rs9960807	rs34141130	G	A	0.012355	LINC01882;PTPN2 (dist=3025;dist=33031)	intergenic	-	-	-	-
18	12752868	rs9960807	rs80191532	G	T	0.0110349	LINC01882;PTPN2 (dist=3447;dist=32609)	intergenic	-	-	-	-
18	12753548	rs9960807	rs34465486	C	T	0.0136338	LINC01882;PTPN2 (dist=4127;dist=31929)	intergenic	-	-	-	-
18	12754119	rs9960807	rs57460226	G	A	0.0114201	LINC01882;PTPN2 (dist=4698;dist=31358)	intergenic	-	-	-	-
18	12754160	rs9960807	rs61277070	T	G	0.0116228	LINC01882;PTPN2 (dist=4739;dist=31317)	intergenic	-	-	-	-
18	12754775	rs9960807	rs11874945	T	C	0.0108711	LINC01882;PTPN2 (dist=5354;dist=30702)	intergenic	-	-	-	-
18	12756594	rs9960807	rs12960892	A	C	0.0110729	LINC01882;PTPN2 (dist=7173;dist=28883)	intergenic	-	-	-	-
18	12757482	rs9960807	rs71353224	C	T	0.0112757	LINC01882;PTPN2 (dist=8061;dist=27995)	intergenic	-	-	-	-
18	12757748	rs9960807	rs7243762	G	A	0.0101684	LINC01882;PTPN2 (dist=8327;dist=27729)	intergenic	-	-	-	-
18	12758662	rs9960807	rs12971226	A	T	0.0103502	LINC01882;PTPN2 (dist=9241;dist=26815)	intergenic	-	-	-	-
18	12759183	rs9960807	rs71353225	T	C	0.0104855	LINC01882;PTPN2 (dist=9762;dist=26294)	intergenic	-	-	-	-
18	12760944	rs9960807	rs7231683	G	A	0.00994144	LINC01882;PTPN2 (dist=11523;dist=24533)	intergenic	-	-	-	-
18	12761249	rs9960807	rs7235964	G	A	0.00908051	LINC01882;PTPN2 (dist=11828;dist=24228)	intergenic	-	-	-	-
18	12763706	rs9960807	rs755390	T	C	0.0150413	LINC01882;PTPN2 (dist=14285;dist=21771)	intergenic	-	-	-	-
18	12766197	rs9960807	rs12966224	A	G	0.0092586	LINC01882;PTPN2 (dist=16776;dist=19280)	intergenic	-	-	-	-
18	12770851	rs9960807	rs9960807	A	G	0.328619	LINC01882;PTPN2 (dist=21430;dist=14626)	intergenic	-	-	-	-
18	12773338	rs9960807	rs2847266	C	T	0.00610263	LINC01882;PTPN2 (dist=23917;dist=12139)	intergenic	-	-	-	Alopecia areata
18	12821593	rs9960807	rs2847281	A	G	0.00436835	PTPN2	intronic	-	-	-	Esophageal cancer (squamous cell),C-reactive protein levels
18	12821903	rs9960807	rs16939895	G	A	0.00881916	PTPN2	intronic	-	-	-	-
18	12823056	rs9960807	rs547268	G	T	0.00896637	PTPN2	intronic	-	-	-	-
18	12823402	rs9960807	rs658158	T	G	0.00854881	PTPN2	intronic	-	-	-	-
18	12826385	rs9960807	rs8091566	G	A	0.00779366	PTPN2	intronic	-	-	-	-
18	12830538	rs9960807	rs12971201	G	A	0.00438576	PTPN2	intronic	-	-	-	Type 1 diabetes
18	12841176	rs9960807	rs2852151	G	A	0.00515791	PTPN2	intronic	-	-	-	C-reactive protein levels
18	12843137	rs9960807	rs11875687	T	C	0.00659968	PTPN2	intronic	-	-	-	Celiac disease
18	12843263	rs9960807	rs3826557	A	T	0.00564413	PTPN2	intronic	-	-	-	-
18	12847136	rs9960807	rs657555	C	T	0.00767708	PTPN2	intronic	-	-	-	-
18	12848349	rs9960807	rs674222	G	C	0.00571998	PTPN2	intronic	-	-	-	-
18	12850211	rs9960807	rs612058	T	C	0.00842546	PTPN2	intronic	-	-	-	-
18	12853458	rs9960807	rs487273	T	G	0.00732627	PTPN2	intronic	-	-	-	-
18	12854072	rs9960807	rs514000	C	T	0.020604	PTPN2	intronic	-	-	-	Crohn's disease
18	12855440	rs9960807	rs484020	G	A	0.0245447	PTPN2	intronic	-	-	-	-
18	12855646	rs9960807	rs482160	A	G	0.0109933	PTPN2	intronic	-	-	-	-
18	12856908	rs9960807	rs2847273	A	C	0.0058881	PTPN2	intronic	-	-	-	Eosinophil counts
18	12857002	rs9960807	rs559406	G	T	0.149515	PTPN2	intronic	-	-	-	Psoriasis
18	12857335	rs9960807	rs534911	G	A	0.0218665	PTPN2	intronic	-	-	-	-
18	12858610	rs9960807	rs579052	T	C	0.0140515	PTPN2	intronic	-	-	-	-
18	12860934	rs9960807	rs515151	G	C	0.0076299	PTPN2	intronic	-	-	-	-
18	12868506	rs9960807	rs9959425	T	C	0.0150029	PTPN2	intronic	-	-	-	-
18	12875975	rs9960807	rs34846641	A	G	0.015394	PTPN2	intronic	-	-	-	-
18	12877060	rs9960807	rs7234029	A	G	0.0158741	PTPN2	intronic	-	-	-	-
18	12880206	rs9960807	rs7241016	A	G	0.0161807	PTPN2	intronic	-	-	-	-
18	12881361	rs9960807	rs8083786	A	G	0.0154341	PTPN2	intronic	-	-	-	Rheumatoid arthritis
18	12882359	rs9960807	rs4797709	C	G	0.00505516	PTPN2	intronic	-	-	-	-
18	12884343	rs9960807	rs2292759	A	G	0.0069973	PTPN2 (dist=9)	upstream	-	-	-	-
19	10427721	rs34536443	rs74956615	T	A	0.072142	RAVER1	UTR3	-	-	-	Chronic inflammatory diseases (ankylosing spondylitis, Crohn's disease, psoriasis, primary sclerosing cholangitis, ulcerative colitis) (pleiotropy),Plateletcrit
19	10463118	rs34536443	rs34536443	G	C	0.802521	TYK2	exonic	nonsynonymous SNV	5.439	26.1	Autoimmune traits,Systemic lupus erythematosus,Multiple sclerosis,Rheumatoid arthritis,Sarcoidosis,Type 1 diabetes,Rheumatoid arthritis (ACPA-positive),Platelet count,Psoriasis,Juvenile idiopathic arthritis (oligoarticular or rheumatoid factor-negative polyarticular),Primary biliary cirrhosis,Psoriasis vulgaris,Hypothyroidism
19	10492274	rs34536443	rs144309607	C	T	0.111894	TYK2;CDC37 (dist=1026;dist=9535)	intergenic	-	-	-	-
CADD, combined annotation dependent depletion; PIP, posterior inclusion probability; SNP, single-nucleotide polymorphism.

## Sheet: ST 9
Supplementary Table 9 | Overlap of top eQTL from DICE data and credible SNPs
JIA locus	Chromosome	Position (pb)	Credible SNP ID	Risk Allele	Non Risk Allele	Index SNP	Cell Type	Gene	Gene Symbol	P-value	Beta
INPP1; MFSD6	chr2	191247322	rs4853505	C	A	rs6434390	MONOCYTES	ENSG00000189362	TMEM194B	1.22383e-07	-0.775601
ANKRD55	chr5	55444683	rs7731626	G	A	rs7731626	CD4_NAIVE	ENSG00000164512	ANKRD55	9.47554e-13	1.18849
	chr5	55444683	rs7731626	G	A		CD4_STIM	ENSG00000164512	ANKRD55	5.44865e-07	0.91022
	chr5	55444683	rs7731626	G	A		TFH	ENSG00000164512	ANKRD55	2.96944e-12	1.1718
	chr5	55444683	rs7731626	G	A		TH1	ENSG00000164512	ANKRD55	2.52413e-05	0.752975
	chr5	55444683	rs7731626	G	A		TH17	ENSG00000164512	ANKRD55	1.82458e-06	0.821607
	chr5	55444683	rs7731626	G	A		TH2	ENSG00000164512	ANKRD55	8.58087e-07	0.890677
	chr5	55444683	rs7731626	G	A		THSTAR	ENSG00000164512	ANKRD55	5.26464e-05	0.740405
	chr5	55444683	rs7731626	G	A		TREG_MEM	ENSG00000164512	ANKRD55	3.02365e-08	0.981176
	chr5	55444683	rs7731626	G	A		TREG_NAIVE	ENSG00000164512	ANKRD55	5.34746e-14	1.25972
	chr5	55444683	rs7731626	G	A		CD8_NAIVE	ENSG00000134352	IL6ST	3.00509e-05	0.74101
	chr5	55444683	rs7731626	G	A		TREG_NAIVE	ENSG00000134352	IL6ST	4.26879e-06	0.814363
ERAP2	chr5	96229750	rs2247650	G	T	rs4869314	M2	ENSG00000164308	ERAP2	7.31972e-29	1.25544
	chr5	96229750	rs2247650	G	T		TFH	ENSG00000164308	ERAP2	1.20997e-29	1.26678
	chr5	96230178	rs2548540	G	A		B_CELL_NAIVE	ENSG00000164308	ERAP2	8.85246e-20	1.10372
	chr5	96230178	rs2548540	G	A		CD4_NAIVE	ENSG00000164308	ERAP2	3.55385e-25	1.21825
	chr5	96230178	rs2548540	G	A		NK	ENSG00000164308	ERAP2	2.87716e-29	1.21083
	chr5	96230178	rs2548540	G	A		TH2	ENSG00000164308	ERAP2	3.87884e-29	1.23634
	chr5	96230178	rs2548540	G	A		TREG_MEM	ENSG00000164308	ERAP2	3.84716e-27	1.23773
	chr5	96230178	rs2548540	G	A		TREG_NAIVE	ENSG00000164308	ERAP2	1.77125e-30	1.29114
	chr5	96252432	rs2927608	A	G		CD4_STIM	ENSG00000164308	ERAP2	6.71733e-19	1.14596
	chr5	96252432	rs2927608	A	G		CD8_NAIVE	ENSG00000164308	ERAP2	3.93323e-26	1.29065
	chr5	96252432	rs2927608	A	G		MONOCYTES	ENSG00000164308	ERAP2	4.22386e-29	1.30367
	chr5	96252432	rs2927608	A	G		TH1	ENSG00000164308	ERAP2	8.83335e-25	1.27569
	chr5	96252432	rs2927608	A	G		TH17	ENSG00000164308	ERAP2	2.9875e-27	1.29439
	chr5	96252432	rs2927608	A	G		THSTAR	ENSG00000164308	ERAP2	1.62931e-27	1.32294
	chr5	96372165	rs9127	G	A		CD8_STIM	ENSG00000164308	ERAP2	1.95084e-21	1.26173
AHI1	chr6	135739355	rs11154801	A	C	rs2614258	MONOCYTES	ENSG00000135541	AHI1	9.0034e-14	-1.0898
	chr6	135793706	rs6908428	G	A		B_CELL_NAIVE	ENSG00000135541	AHI1	6.14999e-25	-1.35774
	chr6	135793706	rs6908428	G	A		CD4_NAIVE	ENSG00000135541	AHI1	3.1806e-19	-1.23739
	chr6	135793706	rs6908428	G	A		CD8_NAIVE	ENSG00000135541	AHI1	4.6921e-18	-1.21392
	chr6	135793706	rs6908428	G	A		CD8_STIM	ENSG00000135541	AHI1	5.91276e-16	-1.16887
	chr6	135793706	rs6908428	G	A		M2	ENSG00000135541	AHI1	4.82372e-19	-1.24095
	chr6	135793706	rs6908428	G	A		TFH	ENSG00000135541	AHI1	1.98707e-19	-1.25762
	chr6	135793706	rs6908428	G	A		TH1	ENSG00000135541	AHI1	6.16161e-16	-1.16578
	chr6	135793706	rs6908428	G	A		TH17	ENSG00000135541	AHI1	2.46074e-19	-1.23675
	chr6	135793706	rs6908428	G	A		TH2	ENSG00000135541	AHI1	1.73246e-15	-1.15923
	chr6	135793706	rs6908428	G	A		THSTAR	ENSG00000135541	AHI1	8.51782e-25	-1.352
	chr6	135793706	rs6908428	G	A		TREG_MEM	ENSG00000135541	AHI1	7.25024e-16	-1.1707
	chr6	135793706	rs6908428	G	A		TREG_NAIVE	ENSG00000135541	AHI1	2.76588e-22	-1.30547
	chr6	135797808	rs12206850	C	T		NK	ENSG00000135541	AHI1	4.50584e-14	-1.14611
	chr6	135798845	rs11154803	T	C		CD4_STIM	ENSG00000135541	AHI1	2.27904e-13	-1.07051
	chr6	135827673	rs7750586	G	A		TREG_MEM	ENSG00000231028	LINC00271	1.11646e-06	-0.790494
	chr6	135835901	rs58761508	A	G		B_CELL_NAIVE	ENSG00000231028	LINC00271	4.26526e-06	-0.748925
IL2RA	chr10	6098949	rs706778	T	C	rs706778	B_CELL_NAIVE	ENSG00000134460	IL2RA	2.35056e-05	0.630893
	chr10	6102757	rs3118471	G	A		CD4_NAIVE	ENSG00000134460	IL2RA	1.42075e-05	0.70837
ACTA2	chr10	90741955	rs7069841	C	T	rs7082720	TFH	ENSG00000107796	ACTA2	3.03891e-09	-0.821738
	chr10	90751516	rs1324551	T	C		TH17	ENSG00000107796	ACTA2	3.10442e-06	-0.63544
	chr10	90751516	rs1324551	T	C		THSTAR	ENSG00000026103	FAS	1.10486e-05	-0.598953
	chr10	90752018	rs6586163	C	A		M2	ENSG00000107796	ACTA2	7.21191e-20	-1.07457
	chr10	90752018	rs6586163	C	A		NK	ENSG00000107796	ACTA2	5.07173e-09	-0.777181
	chr10	90752018	rs6586163	C	A		TREG_MEM	ENSG00000107796	ACTA2	8.02155e-14	-0.918737
	chr10	90752018	rs6586163	C	A		CD4_NAIVE	ENSG00000026103	FAS	2.63207e-12	-0.873286
	chr10	90752018	rs6586163	C	A		TH17	ENSG00000026103	FAS	6.46613e-11	-0.846634
	chr10	90752018	rs6586163	C	A		TREG_NAIVE	ENSG00000026103	FAS	5.49535e-05	-0.557635
	chr10	90756065	rs6586166	T	C		MONOCYTES	ENSG00000107796	ACTA2	9.87626e-23	-1.13507
	chr10	90756065	rs6586166	T	C		M2	ENSG00000026103	FAS	6.51444e-17	-1.04274
	chr10	90756065	rs6586166	T	C		MONOCYTES	ENSG00000026103	FAS	4.07599e-15	-0.972272
	chr10	90756065	rs6586166	T	C		TH2	ENSG00000026103	FAS	1.79951e-13	-0.937347
	chr10	90764891	rs9658742	G	C		TH1	ENSG00000107796	ACTA2	5.43152e-05	-0.570443
CLN3; CCDC101	chr16	28510393	rs40834	T	C	rs497523	TH2	ENSG00000196502	SULT1A1	2.49661e-05	-0.579505
	chr16	28582142	rs193628	G	T		CD8_STIM	ENSG00000197165	SULT1A2	5.77177e-05	0.629908
	chr16	28593347	rs17707300	C	T		TH2	ENSG00000197165	SULT1A2	7.57998e-05	0.556221
	chr16	28593597	rs4788074	A	G		TREG_MEM	ENSG00000196296	ATP2A1	4.2583e-05	0.612957
	chr16	28593597	rs4788074	A	G		CD8_STIM	ENSG00000176476	CCDC101	2.60617e-07	0.741871
	chr16	28603335	rs762634	C	T		B_CELL_NAIVE	ENSG00000259982	CDC37P1	5.33724e-06	0.68316
	chr16	28605915	rs62031560	A	T		CD4_NAIVE	ENSG00000197165	SULT1A2	3.65161e-06	0.674195
	chr16	28605915	rs62031560	A	T		TFH	ENSG00000197165	SULT1A2	1.27451e-05	0.602035
	chr16	28608938	rs4149398	G	C		TFH	ENSG00000196296	ATP2A1	4.37606e-05	0.61749
	chr16	28608938	rs4149398	G	C		TH2	ENSG00000188603	CLN3	6.95092e-05	0.605498
	chr16	28608938	rs4149398	G	C		TREG_NAIVE	ENSG00000197165	SULT1A2	7.1328e-07	0.697475
	chr16	28629300	rs6498089	C	T		TH1	ENSG00000197165	SULT1A2	5.28603e-06	0.712073
SNP, single-nucleotide polymorphism.

## Sheet: ST 10
Supplementary Table 10 | Posterior probability for colocalization of GWAS and eQTL signals
chromosome	gene	cell	posterior_probability
2	TMEM194B	B_CELL_NAIVE	0.0712993
2	TMEM194B	CD4_NAIVE	0.145202
2	TMEM194B	CD4_STIM	0.0863392
2	TMEM194B	CD8_NAIVE	0.0771029
2	TMEM194B	CD8_STIM	0.0720471
2	TMEM194B	M2	0.186162
2	TMEM194B	MONOCYTES	0.718809
2	TMEM194B	NK	0.270551
2	TMEM194B	TFH	0.078036
2	TMEM194B	TH1	0.0718633
2	TMEM194B	TH17	0.0770134
2	TMEM194B	TH2	0.126511
2	TMEM194B	THSTAR	0.0965925
2	TMEM194B	TREG_MEM	0.0882022
2	TMEM194B	TREG_NAIVE	0.0953206
5	ANKRD55	B_CELL_NAIVE	0.0667804
5	ANKRD55	CD4_NAIVE	0.999944
5	ANKRD55	CD4_STIM	0.970304
5	ANKRD55	CD8_NAIVE	0.489379
5	ANKRD55	CD8_STIM	0.169747
5	ANKRD55	M2	0.222588
5	ANKRD55	MONOCYTES	0.0733023
5	ANKRD55	NK	0.0826685
5	ANKRD55	TFH	0.999904
5	ANKRD55	TH1	0.844594
5	ANKRD55	TH17	0.948769
5	ANKRD55	TH2	0.963493
5	ANKRD55	THSTAR	0.794482
5	ANKRD55	TREG_MEM	0.992245
5	ANKRD55	TREG_NAIVE	0.999986
5	ERAP2	B_CELL_NAIVE	0.821146
5	ERAP2	CD4_NAIVE	0.82888
5	ERAP2	CD4_STIM	0.827942
5	ERAP2	CD8_NAIVE	0.831172
5	ERAP2	CD8_STIM	0.85045
5	ERAP2	M2	0.818717
5	ERAP2	MONOCYTES	0.828669
5	ERAP2	NK	0.830581
5	ERAP2	TFH	0.828975
5	ERAP2	TH1	0.842117
5	ERAP2	TH17	0.830081
5	ERAP2	TH2	0.825439
5	ERAP2	THSTAR	0.829347
5	ERAP2	TREG_MEM	0.831556
5	ERAP2	TREG_NAIVE	0.825214
5	IL6ST	B_CELL_NAIVE	0.0670843
5	IL6ST	CD4_NAIVE	0.0682078
5	IL6ST	CD4_STIM	0.0939314
5	IL6ST	CD8_NAIVE	0.833672
5	IL6ST	CD8_STIM	0.172966
5	IL6ST	M2	0.135492
5	IL6ST	MONOCYTES	0.162892
5	IL6ST	NK	0.0695013
5	IL6ST	TFH	0.812205
5	IL6ST	TH1	0.0743676
5	IL6ST	TH17	0.0953219
5	IL6ST	TH2	0.0759985
5	IL6ST	THSTAR	0.0694832
5	IL6ST	TREG_MEM	0.135263
5	IL6ST	TREG_NAIVE	0.925593
6	AHI1	B_CELL_NAIVE	0.901089
6	AHI1	CD4_NAIVE	0.899388
6	AHI1	CD4_STIM	0.883442
6	AHI1	CD8_NAIVE	0.901981
6	AHI1	CD8_STIM	0.893708
6	AHI1	M2	0.89752
6	AHI1	MONOCYTES	0.890535
6	AHI1	NK	0.88064
6	AHI1	TFH	0.902479
6	AHI1	TH1	0.892721
6	AHI1	TH17	0.902029
6	AHI1	TH2	0.897152
6	AHI1	THSTAR	0.907323
6	AHI1	TREG_MEM	0.90035
6	AHI1	TREG_NAIVE	0.904498
6	LINC00271	B_CELL_NAIVE	0.82394
6	LINC00271	CD4_NAIVE	0.0699137
6	LINC00271	CD4_STIM	0.104048
6	LINC00271	CD8_NAIVE	0.0785302
6	LINC00271	CD8_STIM	0.0724863
6	LINC00271	M2	0.0672266
6	LINC00271	MONOCYTES	0.11758
6	LINC00271	NK	0.0752463
6	LINC00271	TFH	0.0958566
6	LINC00271	TH1	0.0668352
6	LINC00271	TH17	0.210879
6	LINC00271	TH2	0.0669727
6	LINC00271	THSTAR	0.139903
6	LINC00271	TREG_MEM	0.806716
6	LINC00271	TREG_NAIVE	0.0857712
10	ACTA2	B_CELL_NAIVE	0.0679582
10	ACTA2	CD4_NAIVE	0.126135
10	ACTA2	CD4_STIM	0.0871704
10	ACTA2	CD8_NAIVE	0.0737939
10	ACTA2	CD8_STIM	0.113658
10	ACTA2	M2	0.955369
10	ACTA2	MONOCYTES	0.965625
10	ACTA2	NK	0.951689
10	ACTA2	TFH	0.976612
10	ACTA2	TH1	0.550034
10	ACTA2	TH17	0.875769
10	ACTA2	TH2	0.96563
10	ACTA2	THSTAR	0.887138
10	ACTA2	TREG_MEM	0.963176
10	ACTA2	TREG_NAIVE	0.479735
10	FAS	B_CELL_NAIVE	0.0653349
10	FAS	CD4_NAIVE	0.960872
10	FAS	CD4_STIM	0.082366
10	FAS	CD8_NAIVE	0.619407
10	FAS	CD8_STIM	0.0624362
10	FAS	M2	0.958279
10	FAS	MONOCYTES	0.957299
10	FAS	NK	0.434695
10	FAS	TFH	0.737766
10	FAS	TH1	0.776881
10	FAS	TH17	0.967707
10	FAS	TH2	0.961308
10	FAS	THSTAR	0.803411
10	FAS	TREG_MEM	0.133908
10	FAS	TREG_NAIVE	0.74056
10	IL2RA	B_CELL_NAIVE	0.146194
10	IL2RA	CD4_NAIVE	0.27066
10	IL2RA	CD4_STIM	0.129625
10	IL2RA	CD8_NAIVE	0.124164
10	IL2RA	CD8_STIM	0.123103
10	IL2RA	M2	0.07377
10	IL2RA	MONOCYTES	0.0823752
10	IL2RA	NK	0.111461
10	IL2RA	TFH	0.083196
10	IL2RA	TH1	0.192581
10	IL2RA	TH17	0.0857415
10	IL2RA	TH2	0.0723199
10	IL2RA	THSTAR	0.123834
10	IL2RA	TREG_MEM	0.0767499
10	IL2RA	TREG_NAIVE	0.163647
16	ATP2A1	B_CELL_NAIVE	0.666886
16	ATP2A1	CD4_NAIVE	0.08438
16	ATP2A1	CD4_STIM	0.100259
16	ATP2A1	CD8_NAIVE	0.112063
16	ATP2A1	CD8_STIM	0.0786986
16	ATP2A1	M2	0.227608
16	ATP2A1	MONOCYTES	0.0700168
16	ATP2A1	NK	0.232841
16	ATP2A1	TFH	0.418722
16	ATP2A1	TH1	0.0771517
16	ATP2A1	TH17	0.0993251
16	ATP2A1	TH2	0.103629
16	ATP2A1	THSTAR	0.127834
16	ATP2A1	TREG_MEM	0.445107
16	ATP2A1	TREG_NAIVE	0.0746774
16	CCDC101	B_CELL_NAIVE	0.0932457
16	CCDC101	CD4_NAIVE	0.0916492
16	CCDC101	CD4_STIM	0.239672
16	CCDC101	CD8_NAIVE	0.0984582
16	CCDC101	CD8_STIM	0.787918
16	CCDC101	M2	0.0971009
16	CCDC101	MONOCYTES	0.244213
16	CCDC101	NK	0.0817455
16	CCDC101	TFH	0.0866286
16	CCDC101	TH1	0.140936
16	CCDC101	TH17	0.0857612
16	CCDC101	TH2	0.0994481
16	CCDC101	THSTAR	0.0859462
16	CCDC101	TREG_MEM	0.127796
16	CCDC101	TREG_NAIVE	0.0829095
16	CDC37P1	B_CELL_NAIVE	0.627392
16	CDC37P1	CD4_NAIVE	0.171653
16	CDC37P1	CD4_STIM	0.0657315
16	CDC37P1	CD8_NAIVE	0.203219
16	CDC37P1	CD8_STIM	0.0948834
16	CDC37P1	M2	0.0657315
16	CDC37P1	MONOCYTES	0.187714
16	CDC37P1	NK	0.533717
16	CDC37P1	TFH	0.0811938
16	CDC37P1	TH1	0.623154
16	CDC37P1	TH17	0.0696368
16	CDC37P1	TH2	0.0683795
16	CDC37P1	THSTAR	0.0669773
16	CDC37P1	TREG_MEM	0.279894
16	CDC37P1	TREG_NAIVE	0.189476
16	CLN3_ENSG00000188603	B_CELL_NAIVE	0.207406
16	CLN3_ENSG00000188603	CD4_NAIVE	0.198142
16	CLN3_ENSG00000188603	CD4_STIM	0.110555
16	CLN3_ENSG00000188603	CD8_NAIVE	0.100707
16	CLN3_ENSG00000188603	CD8_STIM	0.175631
16	CLN3_ENSG00000188603	M2	0.101488
16	CLN3_ENSG00000188603	MONOCYTES	0.0724121
16	CLN3_ENSG00000188603	NK	0.0676817
16	CLN3_ENSG00000188603	TFH	0.31802
16	CLN3_ENSG00000188603	TH1	0.210224
16	CLN3_ENSG00000188603	TH17	0.586635
16	CLN3_ENSG00000188603	TH2	0.319075
16	CLN3_ENSG00000188603	THSTAR	0.192797
16	CLN3_ENSG00000188603	TREG_MEM	0.277273
16	CLN3_ENSG00000188603	TREG_NAIVE	0.142547
16	SULT1A1	B_CELL_NAIVE	0.333508
16	SULT1A1	CD4_NAIVE	0.174977
16	SULT1A1	CD4_STIM	0.0697712
16	SULT1A1	CD8_NAIVE	0.294672
16	SULT1A1	CD8_STIM	0.0695451
16	SULT1A1	M2	0.586448
16	SULT1A1	MONOCYTES	0.149974
16	SULT1A1	NK	0.0957503
16	SULT1A1	TFH	0.0887903
16	SULT1A1	TH1	0.191372
16	SULT1A1	TH17	0.167277
16	SULT1A1	TH2	0.300852
16	SULT1A1	THSTAR	0.0994164
16	SULT1A1	TREG_MEM	0.150068
16	SULT1A1	TREG_NAIVE	0.196583
16	SULT1A2	B_CELL_NAIVE	0.0828001
16	SULT1A2	CD4_NAIVE	0.618973
16	SULT1A2	CD4_STIM	0.197039
16	SULT1A2	CD8_NAIVE	0.256466
16	SULT1A2	CD8_STIM	0.714024
16	SULT1A2	M2	0.912187
16	SULT1A2	MONOCYTES	0.875297
16	SULT1A2	NK	0.141594
16	SULT1A2	TFH	0.686505
16	SULT1A2	TH1	0.38712
16	SULT1A2	TH17	0.32702
16	SULT1A2	TH2	0.441189
16	SULT1A2	THSTAR	0.205214
16	SULT1A2	TREG_MEM	0.26163
16	SULT1A2	TREG_NAIVE	0.790951

[truncated: 2 more sheets: ST 11, ST 12]
